# Supplementary material for: Micro- and Nanoplastics Act as Metal Carriers with the Potential to Alter Human Gene Expression Patterns—The Inferences from Bioinformatic Online Tools
Source: Biomolecules. 2025 Oct 6;15(10):1418. doi: 10.3390/biom15101418 (PMC12564244; doi:10.3390/biom15101418)
Supplement: Supplementary file 1 [file biomolecules-15-01418-s001.zip]

Archive with 3 entries (3 files):
- Biomolecules_Suppl_Material_Fig S1.pdf
- Supplementary File_S1.xlsx
- Supplementary File_S2.xlsx
