# Supplementary material for: Micro- and Nanoplastics Act as Metal Carriers with the Potential to Alter Human Gene Expression Patterns—The Inferences from Bioinformatic Online Tools
Source: Biomolecules. 2025 Oct 6;15(10):1418. doi: 10.3390/biom15101418 (PMC12564244; doi:10.3390/biom15101418)
Supplement: Supplementary file 1 [file biomolecules-15-01418-s001.zip › Supplementary File_S1.xlsx]

## Sheet: CTD_Iron
Chemical Name	Chemical ID	CAS RN	Gene Symbol	Gene ID	Interaction	Interaction Actions	Reference Count	Organism Count
ferric pyrophosphate	C049051	10058-44-3	TF	7018	[ferric pyrophosphate co-treated with Iodine] results in increased expression of TF protein	affects^cotreatment|increases^expression	1	1
ferric pyrophosphate	C049051	10058-44-3	TFRC	7037	[ferric pyrophosphate co-treated with Iodine] results in increased expression of TFRC protein	affects^cotreatment|increases^expression	1	1
Iron	D007501	7439-89-6	ADGRG1	9289	Iron deficiency results in decreased expression of ADGRG1 mRNA	decreases^expression	1	1
Iron	D007501	7439-89-6	ALDOC	230	Iron deficiency results in decreased expression of ALDOC mRNA	decreases^expression	1	1
Iron	D007501	7439-89-6	ANKRD22	118932	Iron deficiency results in increased expression of ANKRD22 mRNA	increases^expression	1	1
Iron	D007501	7439-89-6	ANXA2	302	Iron deficiency results in increased expression of ANXA2 mRNA	increases^expression	1	1
Iron	D007501	7439-89-6	AP1S3	130340	Iron deficiency results in decreased expression of AP1S3 mRNA	decreases^expression	1	1
Iron	D007501	7439-89-6	APP	351	Iron results in increased expression of APP mRNA	increases^expression	1	1
Iron	D007501	7439-89-6	ARID3B	10620	Iron deficiency results in increased expression of ARID3B mRNA	increases^expression	1	1
Iron	D007501	7439-89-6	ARRDC3	57561	Iron deficiency results in increased expression of ARRDC3 mRNA	increases^expression	1	1
Iron	D007501	7439-89-6	BAD	572	[Arachidonic Acid co-treated with Iron] results in increased expression of BAD protein	affects^cotreatment|increases^expression	1	1
Iron	D007501	7439-89-6	BAD	572	Plant Extracts inhibits the reaction [[Arachidonic Acid co-treated with Iron] results in increased expression of BAD protein]	affects^cotreatment|decreases^reaction|increases^expression	1	1
Iron	D007501	7439-89-6	BAX	581	3-(4-methylphenylsulfonyl)-2-propenenitrile inhibits the reaction [[Iron-Dextran Complex results in increased abundance of Iron] which results in increased expression of BAX protein]	decreases^reaction|increases^abundance|increases^expression	1	1
Iron	D007501	7439-89-6	BAX	581	[Arachidonic Acid co-treated with Iron] results in increased expression of BAX protein	affects^cotreatment|increases^expression	1	1
Iron	D007501	7439-89-6	BAX	581	astragaloside A inhibits the reaction [[Iron-Dextran Complex results in increased abundance of Iron] which results in increased expression of BAX protein]	decreases^reaction|increases^abundance|increases^expression	1	1
Iron	D007501	7439-89-6	BAX	581	Deferiprone inhibits the reaction [[Iron-Dextran Complex results in increased abundance of Iron] which results in increased expression of BAX protein]	decreases^reaction|increases^abundance|increases^expression	1	1
Iron	D007501	7439-89-6	BAX	581	[Iron-Dextran Complex results in increased abundance of Iron] which results in increased expression of BAX protein	increases^abundance|increases^expression	1	1
Iron	D007501	7439-89-6	BAX	581	Plant Extracts inhibits the reaction [[Arachidonic Acid co-treated with Iron] results in increased expression of BAX protein]	affects^cotreatment|decreases^reaction|increases^expression	1	1
Iron	D007501	7439-89-6	BAX	581	SB 203580 inhibits the reaction [[Iron-Dextran Complex results in increased abundance of Iron] which results in increased expression of BAX protein]	decreases^reaction|increases^abundance|increases^expression	1	1
Iron	D007501	7439-89-6	BCL10	8915	[Arsenic co-treated with Iron] results in increased expression of BCL10 mRNA	affects^cotreatment|increases^expression	1	1
Iron	D007501	7439-89-6	BCL2	596	[Arachidonic Acid co-treated with Iron] results in decreased expression of BCL2 protein	affects^cotreatment|decreases^expression	1	1
Iron	D007501	7439-89-6	BCL2	596	astragaloside A inhibits the reaction [[Iron-Dextran Complex results in increased abundance of Iron] which results in decreased expression of BCL2 protein]	decreases^expression|decreases^reaction|increases^abundance	1	1
Iron	D007501	7439-89-6	BCL2	596	Deferiprone inhibits the reaction [[Iron-Dextran Complex results in increased abundance of Iron] which results in decreased expression of BCL2 protein]	decreases^expression|decreases^reaction|increases^abundance	1	1
Iron	D007501	7439-89-6	BCL2	596	[Iron-Dextran Complex results in increased abundance of Iron] which results in decreased expression of BCL2 protein	decreases^expression|increases^abundance	1	1
Iron	D007501	7439-89-6	BCL2	596	Resveratrol inhibits the reaction [[Arachidonic Acid co-treated with Iron] results in decreased expression of BCL2 protein]	affects^cotreatment|decreases^expression|decreases^reaction	1	1
Iron	D007501	7439-89-6	BCL2L1	598	[Arachidonic Acid co-treated with Iron] results in decreased expression of BCL2L1 protein	affects^cotreatment|decreases^expression	3	1
Iron	D007501	7439-89-6	BCL2L1	598	Drugs, Chinese Herbal inhibits the reaction [[Arachidonic Acid co-treated with Iron] results in decreased expression of BCL2L1 protein]	affects^cotreatment|decreases^expression|decreases^reaction	1	1
Iron	D007501	7439-89-6	BCL2L1	598	Plant Extracts inhibits the reaction [[Arachidonic Acid co-treated with Iron] results in decreased expression of BCL2L1 protein]	affects^cotreatment|decreases^expression|decreases^reaction	2	1
Iron	D007501	7439-89-6	BCL2L1	598	Resveratrol inhibits the reaction [[Arachidonic Acid co-treated with Iron] results in decreased expression of BCL2L1 protein]	affects^cotreatment|decreases^expression|decreases^reaction	1	1
Iron	D007501	7439-89-6	BCL3	602	Iron deficiency results in increased expression of BCL3 mRNA	increases^expression	1	1
Iron	D007501	7439-89-6	BECN1	8678	[ferric ammonium citrate results in increased abundance of Iron] which results in increased expression of BECN1 protein	increases^abundance|increases^expression	1	1
Iron	D007501	7439-89-6	BECN1	8678	[Hydrogen Peroxide co-treated with [ferric ammonium citrate results in increased abundance of Iron]] results in increased expression of BECN1 protein	affects^cotreatment|increases^abundance|increases^expression	1	1
Iron	D007501	7439-89-6	CACNA1C	775	astragaloside A inhibits the reaction [[Iron-Dextran Complex results in increased abundance of Iron] which results in increased expression of CACNA1C protein]	decreases^reaction|increases^abundance|increases^expression	1	1
Iron	D007501	7439-89-6	CACNA1C	775	Deferiprone inhibits the reaction [[Iron-Dextran Complex results in increased abundance of Iron] which results in increased expression of CACNA1C protein]	decreases^reaction|increases^abundance|increases^expression	1	1
Iron	D007501	7439-89-6	CACNA1C	775	[Iron-Dextran Complex results in increased abundance of Iron] which results in increased expression of CACNA1C protein	increases^abundance|increases^expression	1	1
Iron	D007501	7439-89-6	CALR	811	Iron results in increased expression of CALR mRNA	increases^expression	1	1
Iron	D007501	7439-89-6	CALR	811	Iron results in increased expression of CALR protein	increases^expression	1	1
Iron	D007501	7439-89-6	CAMK2D	817	[Arsenic co-treated with Iron] results in increased expression of CAMK2D mRNA	affects^cotreatment|increases^expression	1	1
Iron	D007501	7439-89-6	CASP3	836	3-(4-methylphenylsulfonyl)-2-propenenitrile inhibits the reaction [[Iron-Dextran Complex results in increased abundance of Iron] which results in increased expression of and results in increased cleavage of CASP3 protein]	decreases^reaction|increases^abundance|increases^cleavage|increases^expression	1	1
Iron	D007501	7439-89-6	CASP3	836	[Arachidonic Acid co-treated with Iron] results in decreased expression of CASP3 protein	affects^cotreatment|decreases^expression	1	1
Iron	D007501	7439-89-6	CASP3	836	[Arachidonic Acid co-treated with Iron] results in increased expression of CASP3 protein modified form	affects^cotreatment|increases^expression	1	1
Iron	D007501	7439-89-6	CASP3	836	astragaloside A inhibits the reaction [[Iron-Dextran Complex results in increased abundance of Iron] which results in increased expression of and results in increased cleavage of CASP3 protein]	decreases^reaction|increases^abundance|increases^cleavage|increases^expression	1	1
Iron	D007501	7439-89-6	CASP3	836	Deferiprone inhibits the reaction [[Iron-Dextran Complex results in increased abundance of Iron] which results in increased expression of and results in increased cleavage of CASP3 protein]	decreases^reaction|increases^abundance|increases^cleavage|increases^expression	1	1
Iron	D007501	7439-89-6	CASP3	836	[Iron-Dextran Complex results in increased abundance of Iron] which results in increased expression of and results in increased cleavage of CASP3 protein	increases^abundance|increases^cleavage|increases^expression	1	1
Iron	D007501	7439-89-6	CASP3	836	Plant Extracts inhibits the reaction [[Arachidonic Acid co-treated with Iron] results in increased expression of CASP3 protein modified form]	affects^cotreatment|decreases^reaction|increases^expression	1	1
Iron	D007501	7439-89-6	CASP3	836	Resveratrol inhibits the reaction [[Arachidonic Acid co-treated with Iron] results in decreased expression of CASP3 protein]	affects^cotreatment|decreases^expression|decreases^reaction	1	1
Iron	D007501	7439-89-6	CASP3	836	SB 203580 inhibits the reaction [[Iron-Dextran Complex results in increased abundance of Iron] which results in increased expression of and results in increased cleavage of CASP3 protein]	decreases^reaction|increases^abundance|increases^cleavage|increases^expression	1	1
Iron	D007501	7439-89-6	CASP3	836	U 0126 inhibits the reaction [[Iron-Dextran Complex results in increased abundance of Iron] which results in increased expression of and results in increased cleavage of CASP3 protein]	decreases^reaction|increases^abundance|increases^cleavage|increases^expression	1	1
Iron	D007501	7439-89-6	CCL2	6347	Iron deficiency results in increased expression of CCL2 mRNA	increases^expression	1	1
Iron	D007501	7439-89-6	CCL5	6352	Iron deficiency results in increased expression of CCL5 mRNA	increases^expression	1	1
Iron	D007501	7439-89-6	CCNA2	890	[Arsenic co-treated with Iron] results in decreased expression of CCNA2 mRNA	affects^cotreatment|decreases^expression	1	1
Iron	D007501	7439-89-6	CCNG2	901	Iron deficiency results in increased expression of CCNG2 mRNA	increases^expression	1	1
Iron	D007501	7439-89-6	CCPG1	9236	Iron deficiency results in increased expression of CCPG1 mRNA	increases^expression	1	1
Iron	D007501	7439-89-6	CCSAP	126731	Iron deficiency results in increased expression of CCSAP mRNA	increases^expression	1	1
Iron	D007501	7439-89-6	CD109	135228	Iron deficiency results in increased expression of CD109 mRNA	increases^expression	1	1
Iron	D007501	7439-89-6	CD14	929	Acetylcysteine inhibits the reaction [Iron deficiency results in increased expression of CD14 protein]	decreases^reaction|increases^expression	1	1
Iron	D007501	7439-89-6	CD14	929	Iron deficiency results in increased expression of CD14 protein	increases^expression	1	1
Iron	D007501	7439-89-6	CD14	929	pyrrolidine dithiocarbamic acid inhibits the reaction [Iron deficiency results in increased expression of CD14 protein]	decreases^reaction|increases^expression	1	1
Iron	D007501	7439-89-6	CD14	929	Vitamin D promotes the reaction [Iron deficiency results in increased expression of CD14 protein]	increases^expression|increases^reaction	1	1
Iron	D007501	7439-89-6	CD300A	11314	Iron deficiency results in increased expression of CD300A mRNA	increases^expression	1	1
Iron	D007501	7439-89-6	CD58	965	Iron deficiency results in increased expression of CD58 mRNA	increases^expression	1	1
Iron	D007501	7439-89-6	CD70	970	Iron deficiency results in increased expression of CD70 mRNA	increases^expression	1	1
Iron	D007501	7439-89-6	CD74	972	Iron deficiency results in decreased expression of CD74 mRNA	decreases^expression	1	1
Iron	D007501	7439-89-6	CDKN2D	1032	Iron deficiency results in increased expression of CDKN2D mRNA	increases^expression	1	1
Iron	D007501	7439-89-6	CDRT4	284040	Iron deficiency results in increased expression of CDRT4 mRNA	increases^expression	1	1
Iron	D007501	7439-89-6	CHI3L1	1116	Iron deficiency results in decreased expression of CHI3L1 mRNA	decreases^expression	1	1
Iron	D007501	7439-89-6	CLC	1178	Iron deficiency results in decreased expression of CLC mRNA	decreases^expression	1	1
Iron	D007501	7439-89-6	CLEC2B	9976	Iron deficiency results in increased expression of CLEC2B mRNA	increases^expression	1	1
Iron	D007501	7439-89-6	CSTF2T	23283	Iron deficiency results in decreased expression of CSTF2T mRNA	decreases^expression	1	1
Iron	D007501	7439-89-6	CXCL8	3576	Iron analog results in increased expression of CXCL8 mRNA	increases^expression	1	1
Iron	D007501	7439-89-6	CXCL8	3576	Iron inhibits the reaction [Asbestos, Amphibole results in increased expression of CXCL8]	decreases^reaction|increases^expression	1	1
Iron	D007501	7439-89-6	CYBRD1	79901	Iron results in decreased expression of CYBRD1 protein	decreases^expression	1	1
Iron	D007501	7439-89-6	CYBRD1	79901	Iron results in increased expression of CYBRD1 protein	increases^expression	1	1
Iron	D007501	7439-89-6	CYP2A6	1548	Iron results in increased expression of CYP2A6 protein	increases^expression	1	1
Iron	D007501	7439-89-6	CYTIP	9595	Iron deficiency results in increased expression of CYTIP mRNA	increases^expression	1	1
Iron	D007501	7439-89-6	DAXX	1616	Iron results in increased expression of DAXX mRNA	increases^expression	1	1
Iron	D007501	7439-89-6	DCANP1	140947	Iron deficiency results in decreased expression of DCANP1 mRNA	decreases^expression	1	1
Iron	D007501	7439-89-6	DDIT3	1649	Iron deficiency results in increased expression of DDIT3 mRNA	increases^expression	1	1
Iron	D007501	7439-89-6	DEFA3	1668	Iron deficiency results in decreased expression of DEFA3 mRNA	decreases^expression	1	1
Iron	D007501	7439-89-6	DOCK10	55619	Iron deficiency results in increased expression of DOCK10 mRNA	increases^expression	1	1
Iron	D007501	7439-89-6	DPY19L2P4	442523	Iron deficiency results in decreased expression of DPY19L2P4 mRNA	decreases^expression	1	1
Iron	D007501	7439-89-6	DRC10	115811	Iron deficiency results in increased expression of DRC10 mRNA	increases^expression	1	1
Iron	D007501	7439-89-6	E2F8	79733	Iron deficiency results in increased expression of E2F8 mRNA	increases^expression	1	1
Iron	D007501	7439-89-6	EGFR	1956	[Arsenic co-treated with Iron] results in decreased expression of EGFR mRNA	affects^cotreatment|decreases^expression	1	1
Iron	D007501	7439-89-6	ELANE	1991	Iron deficiency results in decreased expression of ELANE mRNA	decreases^expression	1	1
Iron	D007501	7439-89-6	EMP1	2012	Iron deficiency results in increased expression of EMP1 mRNA	increases^expression	1	1
Iron	D007501	7439-89-6	EPAS1	2034	Iron inhibits the reaction [galangin results in increased expression of EPAS1 protein]	decreases^reaction|increases^expression	1	1
Iron	D007501	7439-89-6	EPAS1	2034	Iron inhibits the reaction [Quercetin results in increased expression of EPAS1 protein]	decreases^reaction|increases^expression	1	1
Iron	D007501	7439-89-6	F13A1	2162	Iron deficiency results in decreased expression of F13A1 mRNA	decreases^expression	1	1
Iron	D007501	7439-89-6	FAM20C	56975	Iron deficiency results in decreased expression of FAM20C mRNA	decreases^expression	1	1
Iron	D007501	7439-89-6	FECH	2235	[pyridoxal isonicotinoyl hydrazone results in decreased abundance of Iron] which results in decreased expression of FECH protein	decreases^abundance|decreases^expression	1	1
Iron	D007501	7439-89-6	FLOT1	10211	Iron deficiency results in increased expression of FLOT1 mRNA	increases^expression	1	1
Iron	D007501	7439-89-6	FTH1	2495	astragaloside A inhibits the reaction [[Iron-Dextran Complex results in increased abundance of Iron] which results in increased expression of FTH1 protein]	decreases^reaction|increases^abundance|increases^expression	1	1
Iron	D007501	7439-89-6	FTH1	2495	Deferiprone inhibits the reaction [[Iron-Dextran Complex results in increased abundance of Iron] which results in increased expression of FTH1 protein]	decreases^reaction|increases^abundance|increases^expression	1	1
Iron	D007501	7439-89-6	FTH1	2495	[Iron-Dextran Complex results in increased abundance of Iron] which results in increased expression of FTH1 protein	increases^abundance|increases^expression	1	1
Iron	D007501	7439-89-6	FTH1	2495	[[NBD peptide, mouse results in decreased expression of FTH1 mRNA] which results in increased abundance of Iron] which results in increased abundance of Reactive Oxygen Species	decreases^expression|increases^abundance	1	1
Iron	D007501	7439-89-6	FTL	2512	[Deferoxamine results in decreased abundance of Iron] which results in decreased expression of FTL mRNA	decreases^abundance|decreases^expression	1	1
Iron	D007501	7439-89-6	FTL	2512	[ferric ammonium citrate results in increased abundance of Iron] which results in increased expression of FTL mRNA	increases^abundance|increases^expression	1	1
Iron	D007501	7439-89-6	FTL	2512	[Hemin results in increased abundance of Iron] which results in increased expression of FTL mRNA	increases^abundance|increases^expression	1	1
Iron	D007501	7439-89-6	FTMT	94033	[diallyl trisulfide results in decreased expression of FTMT protein] which results in increased abundance of Iron	decreases^expression|increases^abundance	1	1
Iron	D007501	7439-89-6	GAS1	2619	[Deferoxamine results in decreased abundance of Iron] which results in decreased expression of GAS1 mRNA	decreases^abundance|decreases^expression	1	1
Iron	D007501	7439-89-6	GAS1	2619	[Hemin results in increased abundance of Iron] which results in increased expression of GAS1 mRNA	increases^abundance|increases^expression	1	1
Iron	D007501	7439-89-6	GAS7	8522	Iron deficiency results in increased expression of GAS7 mRNA	increases^expression	1	1
Iron	D007501	7439-89-6	GCLC	2729	Iron results in decreased expression of GCLC mRNA	decreases^expression	1	1
Iron	D007501	7439-89-6	GCLC	2729	Ursodeoxycholic Acid inhibits the reaction [Iron results in decreased expression of GCLC mRNA]	decreases^expression|decreases^reaction	1	1
Iron	D007501	7439-89-6	GCLM	2730	Iron results in decreased expression of GCLM mRNA	decreases^expression	1	1
Iron	D007501	7439-89-6	GCLM	2730	Ursodeoxycholic Acid inhibits the reaction [Iron results in decreased expression of GCLM mRNA]	decreases^expression|decreases^reaction	1	1
Iron	D007501	7439-89-6	GLI3	2737	[Arsenic co-treated with Iron] results in decreased expression of GLI3 mRNA	affects^cotreatment|decreases^expression	1	1
Iron	D007501	7439-89-6	GPR34	2857	Iron deficiency results in increased expression of GPR34 mRNA	increases^expression	1	1
Iron	D007501	7439-89-6	GSS	2937	Iron results in decreased expression of GSS mRNA	decreases^expression	1	1
Iron	D007501	7439-89-6	GSS	2937	Ursodeoxycholic Acid inhibits the reaction [Iron results in decreased expression of GSS mRNA]	decreases^expression|decreases^reaction	1	1
Iron	D007501	7439-89-6	HAMP	57817	[IL6 protein results in increased expression of HAMP protein] which results in decreased secretion of Iron	decreases^secretion|increases^expression	1	1
Iron	D007501	7439-89-6	HIF1A	3091	[Deferoxamine results in decreased abundance of Iron] which results in increased expression of HIF1A mRNA	decreases^abundance|increases^expression	1	1
Iron	D007501	7439-89-6	HIF1A	3091	[Hemin results in decreased abundance of Iron] which results in increased expression of HIF1A mRNA	decreases^abundance|increases^expression	1	1
Iron	D007501	7439-89-6	HIF1A	3091	Iron inhibits the reaction [galangin results in increased expression of HIF1A protein]	decreases^reaction|increases^expression	1	1
Iron	D007501	7439-89-6	HIF1A	3091	Iron inhibits the reaction [manganese chloride results in increased expression of HIF1A protein]	decreases^reaction|increases^expression	1	1
Iron	D007501	7439-89-6	HIF1A	3091	Iron inhibits the reaction [Quercetin results in increased expression of and affects the localization of HIF1A protein]	affects^localization|decreases^reaction|increases^expression	1	1
Iron	D007501	7439-89-6	HIF1A	3091	Iron inhibits the reaction [Quercetin results in increased expression of HIF1A protein]	decreases^reaction|increases^expression	1	1
Iron	D007501	7439-89-6	HIF1A	3091	[Quercetin results in decreased abundance of Iron] which results in increased expression of HIF1A protein	decreases^abundance|increases^expression	1	1
Iron	D007501	7439-89-6	HMOX1	3162	[15-deoxy-delta(12,14)-prostaglandin J2 results in increased expression of and results in increased activity of HMOX1 protein] which results in increased abundance of Iron	increases^abundance|increases^activity|increases^expression	1	1
Iron	D007501	7439-89-6	HMOX1	3162	[[15-deoxy-delta(12,14)-prostaglandin J2 results in increased expression of and results in increased activity of HMOX1 protein] which results in increased abundance of Iron] which results in increased abundance of Reactive Oxygen Species	increases^abundance|increases^activity|increases^expression	1	1
Iron	D007501	7439-89-6	HMOX1	3162	[[[15-deoxy-delta(12,14)-prostaglandin J2 results in increased expression of and results in increased activity of HMOX1 protein] which results in increased abundance of Iron] which results in increased abundance of Reactive Oxygen Species] which results in increased expression of MMP1 protein	increases^abundance|increases^activity|increases^expression	1	1
Iron	D007501	7439-89-6	HMOX1	3162	[[15-deoxy-delta(12,14)-prostaglandin J2 results in increased expression of and results in increased activity of HMOX1 protein] which results in increased abundance of Iron] which results in increased expression of MMP1 mRNA	increases^abundance|increases^activity|increases^expression	1	1
Iron	D007501	7439-89-6	HMOX1	3162	Acetylcysteine inhibits the reaction [[[[15-deoxy-delta(12,14)-prostaglandin J2 results in increased expression of and results in increased activity of HMOX1 protein] which results in increased abundance of Iron] which results in increased abundance of Reactive Oxygen Species] which results in increased expression of MMP1 protein]	decreases^reaction|increases^abundance|increases^activity|increases^expression	1	1
Iron	D007501	7439-89-6	HMOX1	3162	[Deferoxamine results in decreased abundance of Iron] which results in decreased expression of HMOX1 mRNA	decreases^abundance|decreases^expression	1	1
Iron	D007501	7439-89-6	HMOX1	3162	[Ethanol results in increased expression of HMOX1 protein] which results in increased abundance of Iron	increases^abundance|increases^expression	1	1
Iron	D007501	7439-89-6	HMOX1	3162	[ferric ammonium citrate results in increased abundance of Iron] which results in increased expression of HMOX1 mRNA	increases^abundance|increases^expression	1	1
Iron	D007501	7439-89-6	HMOX1	3162	[Hemin results in increased abundance of Iron] which results in increased expression of HMOX1 mRNA	increases^abundance|increases^expression	1	1
Iron	D007501	7439-89-6	HMOX1	3162	Iron promotes the reaction [Raloxifene Hydrochloride results in increased expression of HMOX1 mRNA]	increases^expression|increases^reaction	1	1
Iron	D007501	7439-89-6	HMOX1	3162	[Particulate Matter results in increased abundance of Iron] which results in increased expression of HMOX1 mRNA	increases^abundance|increases^expression	1	1
Iron	D007501	7439-89-6	HMOX1	3162	zinc protoporphyrin inhibits the reaction [[15-deoxy-delta(12,14)-prostaglandin J2 results in increased expression of and results in increased activity of HMOX1 protein] which results in increased abundance of Iron]	decreases^reaction|increases^abundance|increases^activity|increases^expression	1	1
Iron	D007501	7439-89-6	HPGDS	27306	Iron deficiency results in increased expression of HPGDS mRNA	increases^expression	1	1
Iron	D007501	7439-89-6	HSBP1L1	440498	Iron deficiency results in decreased expression of HSBP1L1 mRNA	decreases^expression	1	1
Iron	D007501	7439-89-6	HSPA1L	3305	[Deferoxamine results in decreased abundance of Iron] which results in decreased expression of HSPA1L mRNA	decreases^abundance|decreases^expression	1	1
Iron	D007501	7439-89-6	HSPA1L	3305	[ferric ammonium citrate results in increased abundance of Iron] which results in increased expression of HSPA1L mRNA	increases^abundance|increases^expression	1	1
Iron	D007501	7439-89-6	HSPA1L	3305	[Hemin results in increased abundance of Iron] which results in increased expression of HSPA1L mRNA	increases^abundance|increases^expression	1	1
Iron	D007501	7439-89-6	HSPA9	3313	[Deferoxamine results in decreased abundance of Iron] which results in decreased expression of HSPA9 mRNA	decreases^abundance|decreases^expression	1	1
Iron	D007501	7439-89-6	HSPA9	3313	[ferric ammonium citrate results in increased abundance of Iron] which results in increased expression of HSPA9 mRNA	increases^abundance|increases^expression	1	1
Iron	D007501	7439-89-6	HSPA9	3313	[Hemin results in increased abundance of Iron] which results in increased expression of HSPA9 mRNA	increases^abundance|increases^expression	1	1
Iron	D007501	7439-89-6	HSPH1	10808	[Deferoxamine results in decreased abundance of Iron] which results in decreased expression of HSPH1 mRNA	decreases^abundance|decreases^expression	1	1
Iron	D007501	7439-89-6	HSPH1	10808	[Hemin results in increased abundance of Iron] which results in increased expression of HSPH1 mRNA	increases^abundance|increases^expression	1	1
Iron	D007501	7439-89-6	ICAM1	3383	[Deferoxamine affects the abundance of Iron] inhibits the reaction [TNF protein results in increased expression of ICAM1 mRNA]	affects^abundance|decreases^reaction|increases^expression	1	1
Iron	D007501	7439-89-6	ICAM1	3383	[Deferoxamine affects the abundance of Iron] inhibits the reaction [TNF protein results in increased expression of ICAM1 protein]	affects^abundance|decreases^reaction|increases^expression	1	1
Iron	D007501	7439-89-6	IGFBP3	3486	[Arsenic co-treated with Iron] results in decreased expression of IGFBP3 mRNA	affects^cotreatment|decreases^expression	1	1
Iron	D007501	7439-89-6	IL6	3569	[IL6 protein results in increased expression of HAMP protein] which results in decreased secretion of Iron	decreases^secretion|increases^expression	1	1
Iron	D007501	7439-89-6	IP6K2	51447	[Arsenic co-treated with Iron] results in increased expression of IP6K2 mRNA	affects^cotreatment|increases^expression	1	1
Iron	D007501	7439-89-6	IRF8	3394	Iron deficiency results in decreased expression of IRF8 mRNA	decreases^expression	1	1
Iron	D007501	7439-89-6	ITGAM	3684	Iron deficiency results in increased expression of ITGAM mRNA	increases^expression	1	1
Iron	D007501	7439-89-6	ITGAM	3684	Iron deficiency results in increased expression of ITGAM protein	increases^expression	1	1
Iron	D007501	7439-89-6	ITGAM	3684	Vitamin D promotes the reaction [Iron deficiency results in increased expression of ITGAM protein]	increases^expression|increases^reaction	1	1
Iron	D007501	7439-89-6	ITGB2	3689	Iron deficiency results in increased expression of ITGB2 mRNA	increases^expression	1	1
Iron	D007501	7439-89-6	JAZF1	221895	Iron deficiency results in increased expression of JAZF1 mRNA	increases^expression	1	1
Iron	D007501	7439-89-6	JUN	3725	[Arsenic co-treated with Iron] results in increased expression of JUN mRNA	affects^cotreatment|increases^expression	1	1
Iron	D007501	7439-89-6	JUN	3725	[Deferoxamine results in decreased abundance of Iron] which results in increased expression of JUN mRNA	decreases^abundance|increases^expression	1	1
Iron	D007501	7439-89-6	JUN	3725	[Hemin results in decreased abundance of Iron] which results in increased expression of JUN mRNA	decreases^abundance|increases^expression	1	1
Iron	D007501	7439-89-6	JUN	3725	Iron deficiency results in increased expression of JUN mRNA	increases^expression	1	1
Iron	D007501	7439-89-6	KIT	3815	Iron deficiency results in decreased expression of KIT mRNA	decreases^expression	1	1
Iron	D007501	7439-89-6	KLHDC7B	113730	Iron deficiency results in increased expression of KLHDC7B mRNA	increases^expression	1	1
Iron	D007501	7439-89-6	LAMP5	24141	Iron deficiency results in decreased expression of LAMP5 mRNA	decreases^expression	1	1
Iron	D007501	7439-89-6	LOX	4015	[Deferoxamine results in decreased abundance of Iron] which results in increased expression of LOX mRNA	decreases^abundance|increases^expression	1	1
Iron	D007501	7439-89-6	LOX	4015	[Hemin results in decreased abundance of Iron] which results in increased expression of LOX mRNA	decreases^abundance|increases^expression	1	1
Iron	D007501	7439-89-6	LRRC25	126364	Iron deficiency results in increased expression of LRRC25 mRNA	increases^expression	1	1
Iron	D007501	7439-89-6	LY75	4065	Iron deficiency results in decreased expression of LY75 mRNA	decreases^expression	1	1
Iron	D007501	7439-89-6	MAP1LC3B	81631	Iron affects the reaction [Deferoxamine results in increased expression of MAP1LC3B protein]	affects^reaction|increases^expression	1	1
Iron	D007501	7439-89-6	MAP1LC3B	81631	Iron affects the reaction [di-2-pyridylketone-4,4-dimethyl-3-thiosemicarbazone results in increased expression of MAP1LC3B protein]	affects^reaction|increases^expression	1	1
Iron	D007501	7439-89-6	MCEMP1	199675	Iron deficiency results in increased expression of MCEMP1 mRNA	increases^expression	1	1
Iron	D007501	7439-89-6	MCTP1	79772	Iron deficiency results in increased expression of MCTP1 mRNA	increases^expression	1	1
Iron	D007501	7439-89-6	ME1	4199	Iron deficiency results in increased expression of ME1 mRNA	increases^expression	1	1
Iron	D007501	7439-89-6	MIR17HG	407975	Iron deficiency results in decreased expression of MIR17HG mRNA	decreases^expression	1	1
Iron	D007501	7439-89-6	MIR196B	442920	[Air Pollutants, Occupational results in increased abundance of Iron] which results in increased expression of MIR196B mRNA	increases^abundance|increases^expression	1	1
Iron	D007501	7439-89-6	MMP1	4312	[[[15-deoxy-delta(12,14)-prostaglandin J2 results in increased expression of and results in increased activity of HMOX1 protein] which results in increased abundance of Iron] which results in increased abundance of Reactive Oxygen Species] which results in increased expression of MMP1 protein	increases^abundance|increases^activity|increases^expression	1	1
Iron	D007501	7439-89-6	MMP1	4312	[[15-deoxy-delta(12,14)-prostaglandin J2 results in increased expression of and results in increased activity of HMOX1 protein] which results in increased abundance of Iron] which results in increased expression of MMP1 mRNA	increases^abundance|increases^activity|increases^expression	1	1
Iron	D007501	7439-89-6	MMP1	4312	Acetylcysteine inhibits the reaction [[[[15-deoxy-delta(12,14)-prostaglandin J2 results in increased expression of and results in increased activity of HMOX1 protein] which results in increased abundance of Iron] which results in increased abundance of Reactive Oxygen Species] which results in increased expression of MMP1 protein]	decreases^reaction|increases^abundance|increases^activity|increases^expression	1	1
Iron	D007501	7439-89-6	MS4A6A	64231	Iron deficiency results in decreased expression of MS4A6A mRNA	decreases^expression	1	1
Iron	D007501	7439-89-6	MT2A	4502	[Deferoxamine results in decreased abundance of Iron] which results in increased expression of MT2A mRNA	decreases^abundance|increases^expression	1	1
Iron	D007501	7439-89-6	MT2A	4502	[ferric ammonium citrate results in decreased abundance of Iron] which results in increased expression of MT2A mRNA	decreases^abundance|increases^expression	1	1
Iron	D007501	7439-89-6	MT2A	4502	[Hemin results in decreased abundance of Iron] which results in increased expression of MT2A mRNA	decreases^abundance|increases^expression	1	1
Iron	D007501	7439-89-6	MYC	4609	[Deferoxamine results in decreased abundance of Iron] which results in decreased expression of MYC mRNA	decreases^abundance|decreases^expression	1	1
Iron	D007501	7439-89-6	MYC	4609	[Hemin results in increased abundance of Iron] which results in increased expression of MYC mRNA	increases^abundance|increases^expression	1	1
Iron	D007501	7439-89-6	NDRG1	10397	[di-2-pyridylketone-4,4-dimethyl-3-thiosemicarbazone binds to Iron] which results in increased expression of NDRG1 protein	affects^binding|increases^expression	1	1
Iron	D007501	7439-89-6	NDUFS1	4719	Iron affects the expression of NDUFS1 protein	affects^expression	1	1
Iron	D007501	7439-89-6	NFE2L2	4780	[Particulate Matter results in increased abundance of Iron] which results in increased expression of NFE2L2 mRNA	increases^abundance|increases^expression	1	1
Iron	D007501	7439-89-6	NFIB	4781	[Arsenic co-treated with Iron] results in decreased expression of NFIB mRNA	affects^cotreatment|decreases^expression	1	1
Iron	D007501	7439-89-6	NFIL3	4783	Iron deficiency results in increased expression of NFIL3 mRNA	increases^expression	1	1
Iron	D007501	7439-89-6	NLRC4	58484	Iron deficiency results in increased expression of NLRC4 mRNA	increases^expression	1	1
Iron	D007501	7439-89-6	NQO1	1728	[Particulate Matter results in increased abundance of Iron] which results in increased expression of NQO1 mRNA	increases^abundance|increases^expression	1	1
Iron	D007501	7439-89-6	OPN3	23596	Iron deficiency results in decreased expression of OPN3 mRNA	decreases^expression	1	1
Iron	D007501	7439-89-6	OSBPL11	114885	Iron deficiency results in increased expression of OSBPL11 mRNA	increases^expression	1	1
Iron	D007501	7439-89-6	P2RX7	5027	Iron deficiency results in increased expression of P2RX7 mRNA	increases^expression	1	1
Iron	D007501	7439-89-6	PARP1	142	[Arachidonic Acid co-treated with Iron] results in increased expression of PARP1 protein modified form	affects^cotreatment|increases^expression	1	1
Iron	D007501	7439-89-6	PARP1	142	[ferric ammonium citrate results in increased abundance of Iron] which results in decreased expression of PARP1 protein	decreases^expression|increases^abundance	1	1
Iron	D007501	7439-89-6	PARP1	142	PARP1 protein affects the reaction [[ferric ammonium citrate results in increased abundance of Iron] which results in increased expression of SIRT1 protein]	affects^reaction|increases^abundance|increases^expression	1	1
Iron	D007501	7439-89-6	PARP1	142	Plant Extracts inhibits the reaction [[Arachidonic Acid co-treated with Iron] results in increased expression of PARP1 protein modified form]	affects^cotreatment|decreases^reaction|increases^expression	1	1
Iron	D007501	7439-89-6	PARP1	142	SIRT1 protein affects the reaction [[ferric ammonium citrate results in increased abundance of Iron] which results in decreased expression of PARP1 protein]	affects^reaction|decreases^expression|increases^abundance	1	1
Iron	D007501	7439-89-6	PCGF5	84333	Iron deficiency results in increased expression of PCGF5 mRNA	increases^expression	1	1
Iron	D007501	7439-89-6	PFKFB4	5210	[cobaltous chloride results in decreased abundance of Iron] which results in increased expression of PFKFB4 mRNA	decreases^abundance|increases^expression	1	1
Iron	D007501	7439-89-6	PFKFB4	5210	[Deferoxamine results in decreased abundance of Iron] which results in increased expression of PFKFB4 mRNA	decreases^abundance|increases^expression	1	1
Iron	D007501	7439-89-6	PIM1	5292	Iron deficiency results in increased expression of PIM1 mRNA	increases^expression	1	1
Iron	D007501	7439-89-6	PIP5K1B	8395	Iron deficiency results in increased expression of PIP5K1B mRNA	increases^expression	1	1
Iron	D007501	7439-89-6	PLD4	122618	Iron deficiency results in decreased expression of PLD4 mRNA	decreases^expression	1	1
Iron	D007501	7439-89-6	PLPP1	8611	Iron deficiency results in increased expression of PLPP1 mRNA	increases^expression	1	1
Iron	D007501	7439-89-6	PMP22	5376	[Deferoxamine results in decreased abundance of Iron] which results in decreased expression of PMP22 mRNA	decreases^abundance|decreases^expression	1	1
Iron	D007501	7439-89-6	PMP22	5376	[ferric ammonium citrate results in increased abundance of Iron] which results in increased expression of PMP22 mRNA	increases^abundance|increases^expression	1	1
Iron	D007501	7439-89-6	PMP22	5376	[Hemin results in decreased abundance of Iron] which results in increased expression of PMP22 mRNA	decreases^abundance|increases^expression	1	1
Iron	D007501	7439-89-6	PMP22	5376	Iron deficiency results in increased expression of PMP22 mRNA	increases^expression	1	1
Iron	D007501	7439-89-6	POGLUT2	79070	Iron deficiency results in increased expression of POGLUT2 mRNA	increases^expression	1	1
Iron	D007501	7439-89-6	PON1	5444	Butylated Hydroxytoluene inhibits the reaction [[Iron co-treated with Ascorbic Acid] results in decreased expression of PON1 protein]	affects^cotreatment|decreases^expression|decreases^reaction	1	1
Iron	D007501	7439-89-6	PON1	5444	[Iron co-treated with Ascorbic Acid] results in decreased expression of PON1 protein	affects^cotreatment|decreases^expression	1	1
Iron	D007501	7439-89-6	PPARG	5468	Iron deficiency results in increased expression of PPARG mRNA	increases^expression	1	1
Iron	D007501	7439-89-6	PPP1R16B	26051	Iron deficiency results in increased expression of PPP1R16B mRNA	increases^expression	1	1
Iron	D007501	7439-89-6	PRG3	10394	Iron deficiency results in decreased expression of PRG3 mRNA	decreases^expression	1	1
Iron	D007501	7439-89-6	PRTN3	5657	Iron deficiency results in decreased expression of PRTN3 mRNA	decreases^expression	1	1
Iron	D007501	7439-89-6	PTGS2	5743	[Arsenic co-treated with Iron] results in increased expression of PTGS2 mRNA	affects^cotreatment|increases^expression	1	1
Iron	D007501	7439-89-6	PTHLH	5744	[Arsenic co-treated with Iron] results in increased expression of PTHLH mRNA	affects^cotreatment|increases^expression	1	1
Iron	D007501	7439-89-6	PTX3	5806	Iron deficiency results in increased expression of PTX3 mRNA	increases^expression	1	1
Iron	D007501	7439-89-6	PXDN	7837	[Arsenic co-treated with Iron] results in decreased expression of PXDN mRNA	affects^cotreatment|decreases^expression	1	1
Iron	D007501	7439-89-6	RELB	5971	Iron deficiency results in increased expression of RELB mRNA	increases^expression	1	1
Iron	D007501	7439-89-6	RETN	56729	Iron deficiency results in increased expression of RETN mRNA	increases^expression	1	1
Iron	D007501	7439-89-6	RGS1	5996	Iron deficiency results in increased expression of RGS1 mRNA	increases^expression	1	1
Iron	D007501	7439-89-6	RGS2	5997	Iron deficiency results in increased expression of RGS2 mRNA	increases^expression	1	1
Iron	D007501	7439-89-6	RNASE4	6038	Iron deficiency results in increased expression of RNASE4 mRNA	increases^expression	1	1
Iron	D007501	7439-89-6	ROPN1L	83853	Iron deficiency results in decreased expression of ROPN1L mRNA	decreases^expression	1	1
Iron	D007501	7439-89-6	RPL37	6167	Iron results in decreased expression of RPL37 mRNA	decreases^expression	1	1
Iron	D007501	7439-89-6	SELE	6401	[Deferoxamine affects the abundance of Iron] inhibits the reaction [TNF protein results in increased expression of SELE mRNA]	affects^abundance|decreases^reaction|increases^expression	1	1
Iron	D007501	7439-89-6	SELE	6401	[Deferoxamine affects the abundance of Iron] inhibits the reaction [TNF protein results in increased expression of SELE protein]	affects^abundance|decreases^reaction|increases^expression	1	1
Iron	D007501	7439-89-6	SERPINB8	5271	Iron deficiency results in increased expression of SERPINB8 mRNA	increases^expression	1	1
Iron	D007501	7439-89-6	SESN3	143686	Iron deficiency results in decreased expression of SESN3 mRNA	decreases^expression	1	1
Iron	D007501	7439-89-6	SIRT1	23411	[ferric ammonium citrate results in increased abundance of Iron] which results in increased expression of SIRT1 protein	increases^abundance|increases^expression	1	1
Iron	D007501	7439-89-6	SIRT1	23411	olaparib promotes the reaction [[ferric ammonium citrate results in increased abundance of Iron] which results in increased expression of SIRT1 protein]	increases^abundance|increases^expression|increases^reaction	1	1
Iron	D007501	7439-89-6	SIRT1	23411	PARP1 protein affects the reaction [[ferric ammonium citrate results in increased abundance of Iron] which results in increased expression of SIRT1 protein]	affects^reaction|increases^abundance|increases^expression	1	1
Iron	D007501	7439-89-6	SIRT1	23411	SIRT1 protein affects the reaction [[ferric ammonium citrate results in increased abundance of Iron] which results in decreased expression of PARP1 protein]	affects^reaction|decreases^expression|increases^abundance	1	1
Iron	D007501	7439-89-6	SKA1	220134	Iron deficiency results in increased expression of SKA1 mRNA	increases^expression	1	1
Iron	D007501	7439-89-6	SLC11A2	4891	astragaloside A inhibits the reaction [[Iron-Dextran Complex results in increased abundance of Iron] which results in increased expression of SLC11A2 protein]	decreases^reaction|increases^abundance|increases^expression	1	1
Iron	D007501	7439-89-6	SLC11A2	4891	Deferiprone inhibits the reaction [[Iron-Dextran Complex results in increased abundance of Iron] which results in increased expression of SLC11A2 protein]	decreases^reaction|increases^abundance|increases^expression	1	1
Iron	D007501	7439-89-6	SLC11A2	4891	[Deferoxamine results in decreased abundance of Iron] which results in increased expression of SLC11A2 mRNA	decreases^abundance|increases^expression	1	1
Iron	D007501	7439-89-6	SLC11A2	4891	[Iron-Dextran Complex results in increased abundance of Iron] which results in increased expression of SLC11A2 protein	increases^abundance|increases^expression	1	1
Iron	D007501	7439-89-6	SLC11A2	4891	Iron results in decreased expression of SLC11A2 protein	decreases^expression	1	1
Iron	D007501	7439-89-6	SLC11A2	4891	Iron results in increased expression of SLC11A2 mRNA	increases^expression	1	1
Iron	D007501	7439-89-6	SLC11A2	4891	Iron results in increased expression of SLC11A2 protein	increases^expression	1	1
Iron	D007501	7439-89-6	SLC26A11	284129	Iron deficiency results in increased expression of SLC26A11 mRNA	increases^expression	1	1
Iron	D007501	7439-89-6	SLC2A14	144195	Iron deficiency results in increased expression of SLC2A14 mRNA	increases^expression	1	1
Iron	D007501	7439-89-6	SLC2A5	6518	Iron deficiency results in decreased expression of SLC2A5 mRNA	decreases^expression	1	1
Iron	D007501	7439-89-6	SLPI	6590	Iron deficiency results in decreased expression of SLPI mRNA	decreases^expression	1	1
Iron	D007501	7439-89-6	SOD2	6648	Iron results in decreased expression of and results in decreased activity of SOD2 protein	decreases^activity|decreases^expression	1	1
Iron	D007501	7439-89-6	SORT1	6272	Iron deficiency results in increased expression of SORT1 mRNA	increases^expression	1	1
Iron	D007501	7439-89-6	SQSTM1	8878	[Arsenic co-treated with Iron] results in increased expression of SQSTM1 mRNA	affects^cotreatment|increases^expression	1	1
Iron	D007501	7439-89-6	SQSTM1	8878	Iron affects the reaction [di-2-pyridylketone-4,4-dimethyl-3-thiosemicarbazone results in increased expression of SQSTM1 protein]	affects^reaction|increases^expression	1	1
Iron	D007501	7439-89-6	SQSTM1	8878	[Iron co-treated with Deferoxamine] results in increased expression of SQSTM1 protein	affects^cotreatment|increases^expression	1	1
Iron	D007501	7439-89-6	SSR1	6745	[Arsenic co-treated with Iron] results in decreased expression of SSR1 mRNA	affects^cotreatment|decreases^expression	1	1
Iron	D007501	7439-89-6	SULF2	55959	Iron deficiency results in increased expression of SULF2 mRNA	increases^expression	1	1
Iron	D007501	7439-89-6	TASL	80231	Iron deficiency results in decreased expression of TASL mRNA	decreases^expression	1	1
Iron	D007501	7439-89-6	TES	26136	Iron deficiency results in increased expression of TES mRNA	increases^expression	1	1
Iron	D007501	7439-89-6	TFRC	7037	astragaloside A inhibits the reaction [[Iron-Dextran Complex results in increased abundance of Iron] which results in increased expression of TFRC protein]	decreases^reaction|increases^abundance|increases^expression	1	1
Iron	D007501	7439-89-6	TFRC	7037	Deferiprone inhibits the reaction [[Iron-Dextran Complex results in increased abundance of Iron] which results in increased expression of TFRC protein]	decreases^reaction|increases^abundance|increases^expression	1	1
Iron	D007501	7439-89-6	TFRC	7037	[Deferoxamine results in decreased abundance of Iron] which results in increased expression of TFRC mRNA	decreases^abundance|increases^expression	1	1
Iron	D007501	7439-89-6	TFRC	7037	[ferric ammonium citrate results in decreased abundance of Iron] which results in increased expression of TFRC mRNA	decreases^abundance|increases^expression	1	1
Iron	D007501	7439-89-6	TFRC	7037	[Fluvastatin results in decreased expression of TFRC protein] which results in decreased uptake of Iron	decreases^expression|decreases^uptake	1	1
Iron	D007501	7439-89-6	TFRC	7037	[GGTI 298 results in decreased expression of TFRC protein] which results in decreased uptake of Iron	decreases^expression|decreases^uptake	1	1
Iron	D007501	7439-89-6	TFRC	7037	[Hemin results in decreased abundance of Iron] which results in increased expression of TFRC mRNA	decreases^abundance|increases^expression	1	1
Iron	D007501	7439-89-6	TFRC	7037	[Iron-Dextran Complex results in increased abundance of Iron] which results in increased expression of TFRC protein	increases^abundance|increases^expression	1	1
Iron	D007501	7439-89-6	TFRC	7037	Iron results in increased expression of TFRC protein	increases^expression	1	1
Iron	D007501	7439-89-6	TGFBR1	7046	[Arsenic co-treated with Iron] results in increased expression of TGFBR1 mRNA	affects^cotreatment|increases^expression	1	1
Iron	D007501	7439-89-6	TMEM154	201799	Iron deficiency results in increased expression of TMEM154 mRNA	increases^expression	1	1
Iron	D007501	7439-89-6	TNF	7124	[Deferoxamine affects the abundance of Iron] inhibits the reaction [TNF protein results in increased expression of ICAM1 mRNA]	affects^abundance|decreases^reaction|increases^expression	1	1
Iron	D007501	7439-89-6	TNF	7124	[Deferoxamine affects the abundance of Iron] inhibits the reaction [TNF protein results in increased expression of ICAM1 protein]	affects^abundance|decreases^reaction|increases^expression	1	1
Iron	D007501	7439-89-6	TNF	7124	[Deferoxamine affects the abundance of Iron] inhibits the reaction [TNF protein results in increased expression of SELE mRNA]	affects^abundance|decreases^reaction|increases^expression	1	1
Iron	D007501	7439-89-6	TNF	7124	[Deferoxamine affects the abundance of Iron] inhibits the reaction [TNF protein results in increased expression of SELE protein]	affects^abundance|decreases^reaction|increases^expression	1	1
Iron	D007501	7439-89-6	TNF	7124	[Deferoxamine affects the abundance of Iron] inhibits the reaction [TNF protein results in increased expression of VCAM1 mRNA]	affects^abundance|decreases^reaction|increases^expression	1	1
Iron	D007501	7439-89-6	TNF	7124	[Deferoxamine affects the abundance of Iron] inhibits the reaction [TNF protein results in increased expression of VCAM1 protein]	affects^abundance|decreases^reaction|increases^expression	1	1
Iron	D007501	7439-89-6	TNFRSF10B	8795	[Arsenic co-treated with Iron] results in increased expression of TNFRSF10B mRNA	affects^cotreatment|increases^expression	1	1
Iron	D007501	7439-89-6	TNFSF10	8743	Iron deficiency results in increased expression of TNFSF10 mRNA	increases^expression	1	1
Iron	D007501	7439-89-6	TREML2	79865	Iron deficiency results in increased expression of TREML2 mRNA	increases^expression	1	1
Iron	D007501	7439-89-6	TSHZ3	57616	Iron deficiency results in increased expression of TSHZ3 mRNA	increases^expression	1	1
Iron	D007501	7439-89-6	UBE2E1	7324	Iron deficiency results in decreased expression of UBE2E1 mRNA	decreases^expression	1	1
Iron	D007501	7439-89-6	VCAM1	7412	[Deferoxamine affects the abundance of Iron] inhibits the reaction [TNF protein results in increased expression of VCAM1 mRNA]	affects^abundance|decreases^reaction|increases^expression	1	1
Iron	D007501	7439-89-6	VCAM1	7412	[Deferoxamine affects the abundance of Iron] inhibits the reaction [TNF protein results in increased expression of VCAM1 protein]	affects^abundance|decreases^reaction|increases^expression	1	1
Iron	D007501	7439-89-6	VDR	7421	Iron deficiency results in increased expression of VDR mRNA	increases^expression	1	1
Iron	D007501	7439-89-6	WIPI1	55062	Iron deficiency results in increased expression of WIPI1 mRNA	increases^expression	1	1

## Sheet: CTD_Copper
Chemical Name	Chemical ID	CAS RN	Gene Symbol	Gene ID	Interaction	Interaction Actions	Reference Count	Organism Count
Copper	D003300	7440-50-8	AADAT	51166	[NSC 689534 binds to Copper] which results in decreased expression of AADAT mRNA	affects^binding|decreases^expression	1	1
Copper	D003300	7440-50-8	AARS1	16	[Disulfiram binds to Copper] which results in increased expression of AARS1 mRNA	affects^binding|increases^expression	1	1
Copper	D003300	7440-50-8	ABCA1	19	[Disulfiram binds to Copper] which results in increased expression of ABCA1 mRNA	affects^binding|increases^expression	1	1
Copper	D003300	7440-50-8	ABCA13	154664	[NSC 689534 binds to Copper] which results in increased expression of ABCA13 mRNA	affects^binding|increases^expression	1	1
Copper	D003300	7440-50-8	ABCA3	21	[Disulfiram binds to Copper] which results in increased expression of ABCA3 mRNA	affects^binding|increases^expression	1	1
Copper	D003300	7440-50-8	ABCA5	23461	[NSC 689534 binds to Copper] which results in increased expression of ABCA5 mRNA	affects^binding|increases^expression	1	1
Copper	D003300	7440-50-8	ABCB10	23456	[NSC 689534 binds to Copper] which results in decreased expression of ABCB10 mRNA	affects^binding|decreases^expression	1	1
Copper	D003300	7440-50-8	ABCC2	1244	[Organoselenium Compounds binds to Copper] which results in increased expression of ABCC2 mRNA	affects^binding|increases^expression	1	1
Copper	D003300	7440-50-8	ABCC3	8714	[NSC 689534 binds to Copper] which results in increased expression of ABCC3 mRNA	affects^binding|increases^expression	1	1
Copper	D003300	7440-50-8	ABCD3	5825	[AP1S1 gene mutant form affects the metabolism of Copper] which results in decreased expression of ABCD3 protein	affects^metabolic processing|decreases^expression	1	1
Copper	D003300	7440-50-8	ABCF2	10061	[NSC 689534 binds to Copper] which results in increased expression of ABCF2 mRNA	affects^binding|increases^expression	1	1
Copper	D003300	7440-50-8	ABCG1	9619	[Disulfiram binds to Copper] which results in increased expression of ABCG1 mRNA	affects^binding|increases^expression	1	1
Copper	D003300	7440-50-8	ABHD11	83451	[NSC 689534 binds to Copper] which results in decreased expression of ABHD11 mRNA	affects^binding|decreases^expression	1	1
Copper	D003300	7440-50-8	ABHD17C	58489	[NSC 689534 binds to Copper] which results in decreased expression of ABHD17C mRNA	affects^binding|decreases^expression	1	1
Copper	D003300	7440-50-8	ABHD4	63874	[NSC 689534 binds to Copper] which results in increased expression of ABHD4 mRNA	affects^binding|increases^expression	1	1
Copper	D003300	7440-50-8	ABL1	25	[Thiosemicarbazones binds to Copper] which results in increased expression of ABL1 protein	affects^binding|increases^expression	1	1
Copper	D003300	7440-50-8	ABL2	27	[NSC 689534 binds to Copper] which results in increased expression of ABL2 mRNA	affects^binding|increases^expression	1	1
Copper	D003300	7440-50-8	ACAD11	84129	[Disulfiram binds to Copper] which results in increased expression of ACAD11 mRNA	affects^binding|increases^expression	1	1
Copper	D003300	7440-50-8	ACAD9	28976	[NSC 689534 binds to Copper] which results in decreased expression of ACAD9 mRNA	affects^binding|decreases^expression	1	1
Copper	D003300	7440-50-8	ACAT2	39	[NSC 689534 binds to Copper] which results in decreased expression of ACAT2 mRNA	affects^binding|decreases^expression	1	1
Copper	D003300	7440-50-8	ACKR3	57007	[NSC 689534 binds to Copper] which results in increased expression of ACKR3 mRNA	affects^binding|increases^expression	1	1
Copper	D003300	7440-50-8	ACOX2	8309	[NSC 689534 binds to Copper] which results in decreased expression of ACOX2 mRNA	affects^binding|decreases^expression	1	1
Copper	D003300	7440-50-8	ACSL1	2180	[NSC 689534 binds to Copper] which results in decreased expression of ACSL1 mRNA	affects^binding|decreases^expression	1	1
Copper	D003300	7440-50-8	ACSL3	2181	[NSC 689534 binds to Copper] which results in decreased expression of ACSL3 mRNA	affects^binding|decreases^expression	1	1
Copper	D003300	7440-50-8	ACSS1	84532	[NSC 689534 binds to Copper] which results in decreased expression of ACSS1 mRNA	affects^binding|decreases^expression	1	1
Copper	D003300	7440-50-8	ACSS2	55902	[Disulfiram binds to Copper] which results in increased expression of ACSS2 mRNA	affects^binding|increases^expression	1	1
Copper	D003300	7440-50-8	ACTA2	59	[Disulfiram binds to Copper] which results in increased expression of ACTA2 mRNA	affects^binding|increases^expression	1	1
Copper	D003300	7440-50-8	ACTB	60	[Chelating Agents binds to Copper] which results in decreased expression of ACTB mRNA	affects^binding|decreases^expression	1	1
Copper	D003300	7440-50-8	ACTG1	71	[Chelating Agents binds to Copper] which results in decreased expression of ACTG1 mRNA	affects^binding|decreases^expression	1	1
Copper	D003300	7440-50-8	ACTR3	10096	[NSC 689534 binds to Copper] which results in decreased expression of ACTR3 mRNA	affects^binding|decreases^expression	1	1
Copper	D003300	7440-50-8	ACYP2	98	[NSC 689534 binds to Copper] which results in increased expression of ACYP2 mRNA	affects^binding|increases^expression	1	1
Copper	D003300	7440-50-8	ADAM17	6868	[NSC 689534 binds to Copper] which results in increased expression of ADAM17 mRNA	affects^binding|increases^expression	1	1
Copper	D003300	7440-50-8	ADAM9	8754	[Disulfiram binds to Copper] which results in increased expression of ADAM9 mRNA	affects^binding|increases^expression	1	1
Copper	D003300	7440-50-8	ADAMTS1	9510	[Disulfiram binds to Copper] which results in decreased expression of ADAMTS1 mRNA	affects^binding|decreases^expression	1	1
Copper	D003300	7440-50-8	ADAMTS3	9508	[NSC 689534 binds to Copper] which results in decreased expression of ADAMTS3 mRNA	affects^binding|decreases^expression	1	1
Copper	D003300	7440-50-8	ADARB1	104	[Disulfiram binds to Copper] which results in increased expression of ADARB1 mRNA	affects^binding|increases^expression	1	1
Copper	D003300	7440-50-8	ADCY3	109	[Chelating Agents binds to Copper] which results in increased expression of ADCY3 mRNA	affects^binding|increases^expression	1	1
Copper	D003300	7440-50-8	ADCY3	109	[Disulfiram binds to Copper] which results in increased expression of ADCY3 mRNA	affects^binding|increases^expression	1	1
Copper	D003300	7440-50-8	ADCY6	112	[Chelating Agents binds to Copper] which results in increased expression of ADCY6 mRNA	affects^binding|increases^expression	1	1
Copper	D003300	7440-50-8	ADGRD1	283383	[NSC 689534 binds to Copper] which results in increased expression of ADGRD1 mRNA	affects^binding|increases^expression	1	1
Copper	D003300	7440-50-8	ADGRE5	976	[Disulfiram binds to Copper] which results in increased expression of ADGRE5 mRNA	affects^binding|increases^expression	1	1
Copper	D003300	7440-50-8	ADGRF1	266977	[NSC 689534 binds to Copper] which results in decreased expression of ADGRF1 mRNA	affects^binding|decreases^expression	1	1
Copper	D003300	7440-50-8	ADGRF4	221393	[NSC 689534 binds to Copper] which results in increased expression of ADGRF4 mRNA	affects^binding|increases^expression	1	1
Copper	D003300	7440-50-8	ADGRG1	9289	[NSC 689534 binds to Copper] which results in increased expression of ADGRG1 mRNA	affects^binding|increases^expression	1	1
Copper	D003300	7440-50-8	ADGRL1	22859	[NSC 689534 binds to Copper] which results in decreased expression of ADGRL1 mRNA	affects^binding|decreases^expression	1	1
Copper	D003300	7440-50-8	ADISSP	54976	[NSC 689534 binds to Copper] which results in decreased expression of ADISSP mRNA	affects^binding|decreases^expression	1	1
Copper	D003300	7440-50-8	ADM	133	[Disulfiram binds to Copper] which results in decreased expression of ADM mRNA	affects^binding|decreases^expression	1	1
Copper	D003300	7440-50-8	ADM	133	[NSC 689534 binds to Copper] which results in increased expression of ADM mRNA	affects^binding|increases^expression	1	1
Copper	D003300	7440-50-8	ADPRM	56985	[NSC 689534 binds to Copper] which results in increased expression of ADPRM mRNA	affects^binding|increases^expression	1	1
Copper	D003300	7440-50-8	ADTRP	84830	[NSC 689534 binds to Copper] which results in increased expression of ADTRP mRNA	affects^binding|increases^expression	1	1
Copper	D003300	7440-50-8	AFAP1	60312	[Disulfiram binds to Copper] which results in increased expression of AFAP1 mRNA	affects^binding|increases^expression	1	1
Copper	D003300	7440-50-8	AFF4	27125	[NSC 689534 binds to Copper] which results in increased expression of AFF4 mRNA	affects^binding|increases^expression	1	1
Copper	D003300	7440-50-8	AFP	174	[NSC 689534 binds to Copper] which results in increased expression of AFP mRNA	affects^binding|increases^expression	1	1
Copper	D003300	7440-50-8	AGA	175	[NSC 689534 binds to Copper] which results in increased expression of AGA mRNA	affects^binding|increases^expression	1	1
Copper	D003300	7440-50-8	AGPS	8540	[NSC 689534 binds to Copper] which results in decreased expression of AGPS mRNA	affects^binding|decreases^expression	1	1
Copper	D003300	7440-50-8	AGXT	189	[Disulfiram binds to Copper] which results in decreased expression of AGXT mRNA	affects^binding|decreases^expression	1	1
Copper	D003300	7440-50-8	AHCTF1	25909	[NSC 689534 binds to Copper] which results in decreased expression of AHCTF1 mRNA	affects^binding|decreases^expression	1	1
Copper	D003300	7440-50-8	AHI1	54806	[NSC 689534 binds to Copper] which results in increased expression of AHI1 mRNA	affects^binding|increases^expression	1	1
Copper	D003300	7440-50-8	AHSA1	10598	[Disulfiram binds to Copper] which results in decreased expression of AHSA1 mRNA	affects^binding|decreases^expression	1	1
Copper	D003300	7440-50-8	AIF1L	83543	[NSC 689534 binds to Copper] which results in decreased expression of AIF1L mRNA	affects^binding|decreases^expression	1	1
Copper	D003300	7440-50-8	AIFM1	9131	[Chelating Agents binds to Copper] which results in decreased expression of AIFM1 mRNA	affects^binding|decreases^expression	1	1
Copper	D003300	7440-50-8	AIFM2	84883	[NSC 689534 binds to Copper] which results in increased expression of AIFM2 mRNA	affects^binding|increases^expression	1	1
Copper	D003300	7440-50-8	AJUBA	84962	[NSC 689534 binds to Copper] which results in increased expression of AJUBA mRNA	affects^binding|increases^expression	1	1
Copper	D003300	7440-50-8	AK2	204	[NSC 689534 binds to Copper] which results in decreased expression of AK2 mRNA	affects^binding|decreases^expression	1	1
Copper	D003300	7440-50-8	AK5	26289	[NSC 689534 binds to Copper] which results in decreased expression of AK5 mRNA	affects^binding|decreases^expression	1	1
Copper	D003300	7440-50-8	AKR1B1	231	[Chelating Agents binds to Copper] which results in increased expression of AKR1B1 mRNA	affects^binding|increases^expression	1	1
Copper	D003300	7440-50-8	AKR1B1	231	[NSC 689534 binds to Copper] which results in increased expression of AKR1B1 mRNA	affects^binding|increases^expression	1	1
Copper	D003300	7440-50-8	AKR1B10	57016	[NSC 689534 binds to Copper] which results in increased expression of AKR1B10 mRNA	affects^binding|increases^expression	1	1
Copper	D003300	7440-50-8	AKR1C1	1645	[NSC 689534 binds to Copper] which results in increased expression of AKR1C1 mRNA	affects^binding|increases^expression	1	1
Copper	D003300	7440-50-8	AKR1C2	1646	[NSC 689534 binds to Copper] which results in increased expression of AKR1C2 mRNA	affects^binding|increases^expression	1	1
Copper	D003300	7440-50-8	AKR1C3	8644	[NSC 689534 binds to Copper] which results in increased expression of AKR1C3 mRNA	affects^binding|increases^expression	1	1
Copper	D003300	7440-50-8	AKT1	207	[Chelating Agents binds to Copper] which results in decreased expression of AKT1 mRNA	affects^binding|decreases^expression	1	1
Copper	D003300	7440-50-8	AKT1	207	[Organoselenium Compounds binds to Copper] which results in decreased expression of AKT1 protein	affects^binding|decreases^expression	1	1
Copper	D003300	7440-50-8	AKT2	208	[Chelating Agents binds to Copper] which results in decreased expression of AKT2 mRNA	affects^binding|decreases^expression	1	1
Copper	D003300	7440-50-8	AKT2	208	Copper results in decreased expression of AKT2 protein	decreases^expression	1	1
Copper	D003300	7440-50-8	ALDH18A1	5832	[NSC 689534 binds to Copper] which results in decreased expression of ALDH18A1 mRNA	affects^binding|decreases^expression	1	1
Copper	D003300	7440-50-8	ALDH1A2	8854	[NSC 689534 binds to Copper] which results in decreased expression of ALDH1A2 mRNA	affects^binding|decreases^expression	1	1
Copper	D003300	7440-50-8	ALDH5A1	7915	[NSC 689534 binds to Copper] which results in decreased expression of ALDH5A1 mRNA	affects^binding|decreases^expression	1	1
Copper	D003300	7440-50-8	ALDH7A1	501	[NSC 689534 binds to Copper] which results in decreased expression of ALDH7A1 mRNA	affects^binding|decreases^expression	1	1
Copper	D003300	7440-50-8	ALG13	79868	[NSC 689534 binds to Copper] which results in increased expression of ALG13 mRNA	affects^binding|increases^expression	1	1
Copper	D003300	7440-50-8	ALG2	85365	[NSC 689534 binds to Copper] which results in increased expression of ALG2 mRNA	affects^binding|increases^expression	1	1
Copper	D003300	7440-50-8	ALKBH4	54784	[NSC 689534 binds to Copper] which results in decreased expression of ALKBH4 mRNA	affects^binding|decreases^expression	1	1
Copper	D003300	7440-50-8	ALPK1	80216	[NSC 689534 binds to Copper] which results in increased expression of ALPK1 mRNA	affects^binding|increases^expression	1	1
Copper	D003300	7440-50-8	ALS2	57679	[NSC 689534 binds to Copper] which results in increased expression of ALS2 mRNA	affects^binding|increases^expression	1	1
Copper	D003300	7440-50-8	AMOTL2	51421	[NSC 689534 binds to Copper] which results in increased expression of AMOTL2 mRNA	affects^binding|increases^expression	1	1
Copper	D003300	7440-50-8	ANAPC1	64682	[NSC 689534 binds to Copper] which results in decreased expression of ANAPC1 mRNA	affects^binding|decreases^expression	1	1
Copper	D003300	7440-50-8	ANAPC10	10393	[Chelating Agents binds to Copper] which results in increased expression of ANAPC10 mRNA	affects^binding|increases^expression	1	1
Copper	D003300	7440-50-8	ANAPC11	51529	[Chelating Agents binds to Copper] which results in decreased expression of ANAPC11 mRNA	affects^binding|decreases^expression	1	1
Copper	D003300	7440-50-8	ANAPC13	25847	[Chelating Agents binds to Copper] which results in decreased expression of ANAPC13 mRNA	affects^binding|decreases^expression	1	1
Copper	D003300	7440-50-8	ANAPC2	29882	[Chelating Agents binds to Copper] which results in decreased expression of ANAPC2 mRNA	affects^binding|decreases^expression	1	1
Copper	D003300	7440-50-8	ANAPC4	29945	[Chelating Agents binds to Copper] which results in decreased expression of ANAPC4 mRNA	affects^binding|decreases^expression	1	1
Copper	D003300	7440-50-8	ANAPC5	51433	[Chelating Agents binds to Copper] which results in decreased expression of ANAPC5 mRNA	affects^binding|decreases^expression	1	1
Copper	D003300	7440-50-8	ANAPC7	51434	[Chelating Agents binds to Copper] which results in decreased expression of ANAPC7 mRNA	affects^binding|decreases^expression	1	1
Copper	D003300	7440-50-8	ANG	283	Copper affects the expression of ANG mRNA	affects^expression	1	1
Copper	D003300	7440-50-8	ANGPT1	284	[Chelating Agents binds to Copper] which results in decreased expression of ANGPT1 mRNA	affects^binding|decreases^expression	1	1
Copper	D003300	7440-50-8	ANGPT2	285	Copper results in decreased expression of ANGPT2 mRNA	decreases^expression	1	1
Copper	D003300	7440-50-8	ANGPT4	51378	[Chelating Agents binds to Copper] which results in increased expression of ANGPT4 mRNA	affects^binding|increases^expression	1	1
Copper	D003300	7440-50-8	ANGPTL4	51129	[Disulfiram binds to Copper] which results in decreased expression of ANGPTL4 mRNA	affects^binding|decreases^expression	1	1
Copper	D003300	7440-50-8	ANGPTL4	51129	[NSC 689534 binds to Copper] which results in increased expression of ANGPTL4 mRNA	affects^binding|increases^expression	1	1
Copper	D003300	7440-50-8	ANKH	56172	[NSC 689534 binds to Copper] which results in decreased expression of ANKH mRNA	affects^binding|decreases^expression	1	1
Copper	D003300	7440-50-8	ANKRD12	23253	[NSC 689534 binds to Copper] which results in increased expression of ANKRD12 mRNA	affects^binding|increases^expression	1	1
Copper	D003300	7440-50-8	ANKRD13C-DT	11147	[NSC 689534 binds to Copper] which results in increased expression of ANKRD13C-DT mRNA	affects^binding|increases^expression	1	1
Copper	D003300	7440-50-8	ANKRD37	353322	[NSC 689534 binds to Copper] which results in increased expression of ANKRD37 mRNA	affects^binding|increases^expression	1	1
Copper	D003300	7440-50-8	ANKS6	203286	[NSC 689534 binds to Copper] which results in decreased expression of ANKS6 mRNA	affects^binding|decreases^expression	1	1
Copper	D003300	7440-50-8	ANLN	54443	[NSC 689534 binds to Copper] which results in decreased expression of ANLN mRNA	affects^binding|decreases^expression	1	1
Copper	D003300	7440-50-8	ANO10	55129	[NSC 689534 binds to Copper] which results in increased expression of ANO10 mRNA	affects^binding|increases^expression	1	1
Copper	D003300	7440-50-8	ANO6	196527	[Disulfiram binds to Copper] which results in increased expression of ANO6 mRNA	affects^binding|increases^expression	1	1
Copper	D003300	7440-50-8	ANP32A	8125	[NSC 689534 binds to Copper] which results in decreased expression of ANP32A mRNA	affects^binding|decreases^expression	1	1
Copper	D003300	7440-50-8	ANXA3	306	[NSC 689534 binds to Copper] which results in increased expression of ANXA3 mRNA	affects^binding|increases^expression	1	1
Copper	D003300	7440-50-8	AOC2	314	[NSC 689534 binds to Copper] which results in increased expression of AOC2 mRNA	affects^binding|increases^expression	1	1
Copper	D003300	7440-50-8	AOC3	8639	[NSC 689534 binds to Copper] which results in increased expression of AOC3 mRNA	affects^binding|increases^expression	1	1
Copper	D003300	7440-50-8	AOX1	316	[NSC 689534 binds to Copper] which results in increased expression of AOX1 mRNA	affects^binding|increases^expression	1	1
Copper	D003300	7440-50-8	AP1S1	1174	[AP1S1 gene mutant form affects the metabolism of Copper] which results in decreased expression of ABCD3 protein	affects^metabolic processing|decreases^expression	1	1
Copper	D003300	7440-50-8	AP1S1	1174	[AP1S1 gene mutant form affects the metabolism of Copper] which results in decreased expression of COX2 protein	affects^metabolic processing|decreases^expression	1	1
Copper	D003300	7440-50-8	AP1S1	1174	[AP1S1 gene mutant form affects the metabolism of Copper] which results in decreased expression of COX4I1 protein	affects^metabolic processing|decreases^expression	1	1
Copper	D003300	7440-50-8	AP1S1	1174	[AP1S1 gene mutant form affects the metabolism of Copper] which results in decreased expression of SOD1 protein	affects^metabolic processing|decreases^expression	1	1
Copper	D003300	7440-50-8	AP3M1	26985	[NSC 689534 binds to Copper] which results in decreased expression of AP3M1 mRNA	affects^binding|decreases^expression	1	1
Copper	D003300	7440-50-8	AP5Z1	9907	[NSC 689534 binds to Copper] which results in increased expression of AP5Z1 mRNA	affects^binding|increases^expression	1	1
Copper	D003300	7440-50-8	APAF1	317	[Chelating Agents binds to Copper] which results in increased expression of APAF1 mRNA	affects^binding|increases^expression	1	1
Copper	D003300	7440-50-8	APBA2	321	[NSC 689534 binds to Copper] which results in decreased expression of APBA2 mRNA	affects^binding|decreases^expression	1	1
Copper	D003300	7440-50-8	APBB3	10307	[Disulfiram binds to Copper] which results in increased expression of APBB3 mRNA	affects^binding|increases^expression	1	1
Copper	D003300	7440-50-8	APC	324	[Chelating Agents binds to Copper] which results in decreased expression of APC mRNA	affects^binding|decreases^expression	1	1
Copper	D003300	7440-50-8	APCDD1L	164284	[Disulfiram binds to Copper] which results in increased expression of APCDD1L mRNA	affects^binding|increases^expression	1	1
Copper	D003300	7440-50-8	APEH	327	[NSC 689534 binds to Copper] which results in decreased expression of APEH mRNA	affects^binding|decreases^expression	1	1
Copper	D003300	7440-50-8	APOC1	341	Copper results in decreased expression of APOC1 mRNA	decreases^expression	1	1
Copper	D003300	7440-50-8	APOM	55937	Copper results in decreased expression of APOM mRNA	decreases^expression	1	1
Copper	D003300	7440-50-8	APP	351	2-(2-amino-3-methoxyphenyl)-4H-1-benzopyran-4-one inhibits the reaction [Copper results in increased expression of APP mRNA]	decreases^reaction|increases^expression	1	1
Copper	D003300	7440-50-8	APP	351	2-(4-morpholinyl)-8-phenyl-4H-1-benzopyran-4-one inhibits the reaction [[Clioquinol co-treated with Copper] results in decreased expression of APP protein alternative form]	affects^cotreatment|decreases^expression|decreases^reaction	1	1
Copper	D003300	7440-50-8	APP	351	Bungarotoxins inhibits the reaction [Nicotine inhibits the reaction [Copper results in increased expression of APP protein]]	decreases^reaction|increases^expression	1	1
Copper	D003300	7440-50-8	APP	351	CEP-11004 inhibits the reaction [Copper results in increased expression of APP mRNA]	decreases^reaction|increases^expression	1	1
Copper	D003300	7440-50-8	APP	351	[Clioquinol co-treated with Copper] results in decreased expression of APP protein alternative form	affects^cotreatment|decreases^expression	1	1
Copper	D003300	7440-50-8	APP	351	Copper deficiency results in decreased expression of APP mRNA	decreases^expression	2	1
Copper	D003300	7440-50-8	APP	351	Copper deficiency results in decreased expression of APP protein	decreases^expression	1	1
Copper	D003300	7440-50-8	APP	351	Copper deficiency results in increased expression of APP protein modified form	increases^expression	1	1
Copper	D003300	7440-50-8	APP	351	Copper results in increased expression of APP mRNA	increases^expression	3	1
Copper	D003300	7440-50-8	APP	351	Copper results in increased expression of APP protein	increases^expression	3	1
Copper	D003300	7440-50-8	APP	351	Curcumin inhibits the reaction [Copper results in increased expression of APP mRNA]	decreases^reaction|increases^expression	1	1
Copper	D003300	7440-50-8	APP	351	[Disulfiram binds to Copper] which results in increased expression of APP mRNA	affects^binding|increases^expression	1	1
Copper	D003300	7440-50-8	APP	351	Mecamylamine inhibits the reaction [Nicotine inhibits the reaction [Copper results in increased expression of APP protein]]	decreases^reaction|increases^expression	1	1
Copper	D003300	7440-50-8	APP	351	Nicotine inhibits the reaction [Copper results in increased expression of APP mRNA]	decreases^reaction|increases^expression	1	1
Copper	D003300	7440-50-8	APP	351	Nicotine inhibits the reaction [Copper results in increased expression of APP protein]	decreases^reaction|increases^expression	1	1
Copper	D003300	7440-50-8	APP	351	Plant Extracts inhibits the reaction [Copper results in increased expression of APP mRNA]	decreases^reaction|increases^expression	1	1
Copper	D003300	7440-50-8	APP	351	Plant Extracts inhibits the reaction [Copper results in increased expression of APP protein]	decreases^reaction|increases^expression	1	1
Copper	D003300	7440-50-8	APP	351	pyrazolanthrone inhibits the reaction [[Clioquinol co-treated with Copper] results in decreased expression of APP protein alternative form]	affects^cotreatment|decreases^expression|decreases^reaction	1	1
Copper	D003300	7440-50-8	APP	351	SB 203580 inhibits the reaction [Copper results in increased expression of APP mRNA]	decreases^reaction|increases^expression	1	1
Copper	D003300	7440-50-8	APPL1	26060	[NSC 689534 binds to Copper] which results in decreased expression of APPL1 mRNA	affects^binding|decreases^expression	1	1
Copper	D003300	7440-50-8	AQP11	282679	[NSC 689534 binds to Copper] which results in increased expression of AQP11 mRNA	affects^binding|increases^expression	1	1
Copper	D003300	7440-50-8	AQP3	360	[NSC 689534 binds to Copper] which results in increased expression of AQP3 mRNA	affects^binding|increases^expression	1	1
Copper	D003300	7440-50-8	AR	367	[Clioquinol binds to Copper] which results in decreased expression of AR protein	affects^binding|decreases^expression	1	1
Copper	D003300	7440-50-8	ARC	23237	[Disulfiram binds to Copper] which results in decreased expression of ARC mRNA	affects^binding|decreases^expression	1	1
Copper	D003300	7440-50-8	ARC	23237	[NSC 689534 binds to Copper] which results in increased expression of ARC mRNA	affects^binding|increases^expression	1	1
Copper	D003300	7440-50-8	ARF1	375	[NSC 689534 binds to Copper] which results in increased expression of ARF1 mRNA	affects^binding|increases^expression	1	1
Copper	D003300	7440-50-8	ARHGAP11A	9824	[NSC 689534 binds to Copper] which results in decreased expression of ARHGAP11A mRNA	affects^binding|decreases^expression	1	1
Copper	D003300	7440-50-8	ARHGAP22	58504	[NSC 689534 binds to Copper] which results in decreased expression of ARHGAP22 mRNA	affects^binding|decreases^expression	1	1
Copper	D003300	7440-50-8	ARHGAP26	23092	[NSC 689534 binds to Copper] which results in increased expression of ARHGAP26 mRNA	affects^binding|increases^expression	1	1
Copper	D003300	7440-50-8	ARHGAP32	9743	[NSC 689534 binds to Copper] which results in decreased expression of ARHGAP32 mRNA	affects^binding|decreases^expression	1	1
Copper	D003300	7440-50-8	ARHGEF2	9181	[NSC 689534 binds to Copper] which results in increased expression of ARHGEF2 mRNA	affects^binding|increases^expression	1	1
Copper	D003300	7440-50-8	ARHGEF26	26084	[NSC 689534 binds to Copper] which results in decreased expression of ARHGEF26 mRNA	affects^binding|decreases^expression	1	1
Copper	D003300	7440-50-8	ARHGEF28	64283	[NSC 689534 binds to Copper] which results in increased expression of ARHGEF28 mRNA	affects^binding|increases^expression	1	1
Copper	D003300	7440-50-8	ARL5B	221079	[NSC 689534 binds to Copper] which results in increased expression of ARL5B mRNA	affects^binding|increases^expression	1	1
Copper	D003300	7440-50-8	ARL8B	55207	[NSC 689534 binds to Copper] which results in increased expression of ARL8B mRNA	affects^binding|increases^expression	1	1
Copper	D003300	7440-50-8	ARMC10	83787	[NSC 689534 binds to Copper] which results in decreased expression of ARMC10 mRNA	affects^binding|decreases^expression	1	1
Copper	D003300	7440-50-8	ARMC6	93436	[NSC 689534 binds to Copper] which results in decreased expression of ARMC6 mRNA	affects^binding|decreases^expression	1	1
Copper	D003300	7440-50-8	ARMC9	80210	[NSC 689534 binds to Copper] which results in decreased expression of ARMC9 mRNA	affects^binding|decreases^expression	1	1
Copper	D003300	7440-50-8	ARMCX5	64860	[NSC 689534 binds to Copper] which results in increased expression of ARMCX5 mRNA	affects^binding|increases^expression	1	1
Copper	D003300	7440-50-8	ARRB1	408	[Chelating Agents binds to Copper] which results in decreased expression of ARRB1 mRNA	affects^binding|decreases^expression	1	1
Copper	D003300	7440-50-8	ARRB1	408	[NSC 689534 binds to Copper] which results in decreased expression of ARRB1 mRNA	affects^binding|decreases^expression	1	1
Copper	D003300	7440-50-8	ARRB2	409	[Chelating Agents binds to Copper] which results in decreased expression of ARRB2 mRNA	affects^binding|decreases^expression	1	1
Copper	D003300	7440-50-8	ARRDC4	91947	[NSC 689534 binds to Copper] which results in increased expression of ARRDC4 mRNA	affects^binding|increases^expression	1	1
Copper	D003300	7440-50-8	ARSD	414	[NSC 689534 binds to Copper] which results in increased expression of ARSD mRNA	affects^binding|increases^expression	1	1
Copper	D003300	7440-50-8	ASB13	79754	[NSC 689534 binds to Copper] which results in decreased expression of ASB13 mRNA	affects^binding|decreases^expression	1	1
Copper	D003300	7440-50-8	ASB9	140462	[NSC 689534 binds to Copper] which results in decreased expression of ASB9 mRNA	affects^binding|decreases^expression	1	1
Copper	D003300	7440-50-8	ASF1B	55723	[NSC 689534 binds to Copper] which results in decreased expression of ASF1B mRNA	affects^binding|decreases^expression	1	1
Copper	D003300	7440-50-8	ASGR1	432	[Disulfiram binds to Copper] which results in decreased expression of ASGR1 mRNA	affects^binding|decreases^expression	1	1
Copper	D003300	7440-50-8	ASIC1	41	[NSC 689534 binds to Copper] which results in decreased expression of ASIC1 mRNA	affects^binding|decreases^expression	1	1
Copper	D003300	7440-50-8	ASMTL	8623	[Disulfiram binds to Copper] which results in increased expression of ASMTL mRNA	affects^binding|increases^expression	1	1
Copper	D003300	7440-50-8	ASNS	440	[Disulfiram binds to Copper] which results in increased expression of ASNS mRNA	affects^binding|increases^expression	1	1
Copper	D003300	7440-50-8	ASNS	440	[NSC 689534 binds to Copper] which results in increased expression of ASNS mRNA	affects^binding|increases^expression	1	1
Copper	D003300	7440-50-8	ASPH	444	[NSC 689534 binds to Copper] which results in increased expression of ASPH mRNA	affects^binding|increases^expression	1	1
Copper	D003300	7440-50-8	ASRGL1	80150	[NSC 689534 binds to Copper] which results in decreased expression of ASRGL1 mRNA	affects^binding|decreases^expression	1	1
Copper	D003300	7440-50-8	ASTN2	23245	[NSC 689534 binds to Copper] which results in decreased expression of ASTN2 mRNA	affects^binding|decreases^expression	1	1
Copper	D003300	7440-50-8	ATAD2	29028	[NSC 689534 binds to Copper] which results in decreased expression of ATAD2 mRNA	affects^binding|decreases^expression	1	1
Copper	D003300	7440-50-8	ATAD3A	55210	[NSC 689534 binds to Copper] which results in decreased expression of ATAD3A mRNA	affects^binding|decreases^expression	1	1
Copper	D003300	7440-50-8	ATF2	1386	[Chelating Agents binds to Copper] which results in increased expression of ATF2 mRNA	affects^binding|increases^expression	1	1
Copper	D003300	7440-50-8	ATF3	467	Copper results in increased expression of ATF3 mRNA	increases^expression	1	1
Copper	D003300	7440-50-8	ATF3	467	Copper results in increased expression of ATF3 protein	increases^expression	1	1
Copper	D003300	7440-50-8	ATF3	467	[Disulfiram binds to Copper] which results in decreased expression of ATF3 mRNA	affects^binding|decreases^expression	1	1
Copper	D003300	7440-50-8	ATF3	467	[NSC 689534 binds to Copper] which results in increased expression of ATF3 mRNA	affects^binding|increases^expression	1	1
Copper	D003300	7440-50-8	ATF4	468	[Chelating Agents binds to Copper] which results in increased expression of ATF4 mRNA	affects^binding|increases^expression	1	1
Copper	D003300	7440-50-8	ATF5	22809	[Chelating Agents binds to Copper] which results in decreased expression of ATF5 mRNA	affects^binding|decreases^expression	1	1
Copper	D003300	7440-50-8	ATG101	60673	[Disulfiram binds to Copper] which results in decreased expression of ATG101 mRNA	affects^binding|decreases^expression	1	1
Copper	D003300	7440-50-8	ATM	472	[Chelating Agents binds to Copper] which results in increased expression of ATM mRNA	affects^binding|increases^expression	1	1
Copper	D003300	7440-50-8	ATOX1	475	Copper deficiency results in decreased expression of ATOX1 protein	decreases^expression	1	1
Copper	D003300	7440-50-8	ATOX1	475	[cupric chloride results in increased abundance of Copper] which results in increased expression of ATOX1 mRNA	increases^abundance|increases^expression	1	1
Copper	D003300	7440-50-8	ATP2B4	493	[NSC 689534 binds to Copper] which results in increased expression of ATP2B4 mRNA	affects^binding|increases^expression	1	1
Copper	D003300	7440-50-8	ATP5F1C	509	[Copper co-treated with [arsenic trichloride results in increased abundance of Arsenic]] results in decreased expression of ATP5F1C mRNA	affects^cotreatment|decreases^expression|increases^abundance	1	1
Copper	D003300	7440-50-8	ATP5MC3	518	[NSC 689534 binds to Copper] which results in decreased expression of ATP5MC3 mRNA	affects^binding|decreases^expression	1	1
Copper	D003300	7440-50-8	ATP5MK	84833	[Disulfiram binds to Copper] which results in decreased expression of ATP5MK mRNA	affects^binding|decreases^expression	1	1
Copper	D003300	7440-50-8	ATP6AP1L	92270	[NSC 689534 binds to Copper] which results in increased expression of ATP6AP1L mRNA	affects^binding|increases^expression	1	1
Copper	D003300	7440-50-8	ATP6V0D1	9114	[Disulfiram binds to Copper] which results in decreased expression of ATP6V0D1 mRNA	affects^binding|decreases^expression	1	1
Copper	D003300	7440-50-8	ATP6V0D2	245972	[NSC 689534 binds to Copper] which results in increased expression of ATP6V0D2 mRNA	affects^binding|increases^expression	1	1
Copper	D003300	7440-50-8	ATP6V0E2	155066	[NSC 689534 binds to Copper] which results in decreased expression of ATP6V0E2 mRNA	affects^binding|decreases^expression	1	1
Copper	D003300	7440-50-8	ATP6V1C1	528	[NSC 689534 binds to Copper] which results in increased expression of ATP6V1C1 mRNA	affects^binding|increases^expression	1	1
Copper	D003300	7440-50-8	ATP6V1G1	9550	[Disulfiram binds to Copper] which results in decreased expression of ATP6V1G1 mRNA	affects^binding|decreases^expression	1	1
Copper	D003300	7440-50-8	ATP7A	538	[NSC 689534 binds to Copper] which results in increased expression of ATP7A mRNA	affects^binding|increases^expression	1	1
Copper	D003300	7440-50-8	ATP7A	538	[Tetradecanoylphorbol Acetate results in increased expression of ATP7A protein] which results in increased export of Copper	increases^export|increases^expression	1	1
Copper	D003300	7440-50-8	ATP7B	540	ATP7B gene mutant form inhibits the reaction [Copper results in increased expression of HMOX1 mRNA]	decreases^reaction|increases^expression	1	1
Copper	D003300	7440-50-8	ATP7B	540	ATP7B gene mutant form inhibits the reaction [Copper results in increased expression of MT1X mRNA]	decreases^reaction|increases^expression	1	1
Copper	D003300	7440-50-8	ATP8A1	10396	[NSC 689534 binds to Copper] which results in increased expression of ATP8A1 mRNA	affects^binding|increases^expression	1	1
Copper	D003300	7440-50-8	ATPSCKMT	134145	[NSC 689534 binds to Copper] which results in decreased expression of ATPSCKMT mRNA	affects^binding|decreases^expression	1	1
Copper	D003300	7440-50-8	ATR	545	[Chelating Agents binds to Copper] which results in decreased expression of ATR mRNA	affects^binding|decreases^expression	1	1
Copper	D003300	7440-50-8	ATRIP	84126	[NSC 689534 binds to Copper] which results in decreased expression of ATRIP mRNA	affects^binding|decreases^expression	1	1
Copper	D003300	7440-50-8	ATXN1L	342371	[Disulfiram binds to Copper] which results in decreased expression of ATXN1L mRNA	affects^binding|decreases^expression	1	1
Copper	D003300	7440-50-8	AURKA	6790	[NSC 689534 binds to Copper] which results in decreased expression of AURKA mRNA	affects^binding|decreases^expression	1	1
Copper	D003300	7440-50-8	AURKB	9212	[NSC 689534 binds to Copper] which results in decreased expression of AURKB mRNA	affects^binding|decreases^expression	1	1
Copper	D003300	7440-50-8	AVIL	10677	[NSC 689534 binds to Copper] which results in increased expression of AVIL mRNA	affects^binding|increases^expression	1	1
Copper	D003300	7440-50-8	AXIN1	8312	[Chelating Agents binds to Copper] which results in increased expression of AXIN1 mRNA	affects^binding|increases^expression	1	1
Copper	D003300	7440-50-8	AXL	558	[NSC 689534 binds to Copper] which results in increased expression of AXL mRNA	affects^binding|increases^expression	1	1
Copper	D003300	7440-50-8	AXUD1	33419	[Disulfiram binds to Copper] which results in decreased expression of AXUD1 mRNA	affects^binding|decreases^expression	1	1
Copper	D003300	7440-50-8	B3GNT5	84002	[NSC 689534 binds to Copper] which results in increased expression of B3GNT5 mRNA	affects^binding|increases^expression	1	1
Copper	D003300	7440-50-8	B3GNT7	93010	[NSC 689534 binds to Copper] which results in decreased expression of B3GNT7 mRNA	affects^binding|decreases^expression	1	1
Copper	D003300	7440-50-8	B4GALT2	8704	[NSC 689534 binds to Copper] which results in decreased expression of B4GALT2 mRNA	affects^binding|decreases^expression	1	1
Copper	D003300	7440-50-8	B4GAT1	11041	[NSC 689534 binds to Copper] which results in decreased expression of B4GAT1 mRNA	affects^binding|decreases^expression	1	1
Copper	D003300	7440-50-8	BACE1	23621	2-(2-amino-3-methoxyphenyl)-4H-1-benzopyran-4-one inhibits the reaction [Copper results in increased expression of BACE1 mRNA]	decreases^reaction|increases^expression	1	1
Copper	D003300	7440-50-8	BACE1	23621	CEP-11004 inhibits the reaction [Copper results in increased expression of BACE1 mRNA]	decreases^reaction|increases^expression	1	1
Copper	D003300	7440-50-8	BACE1	23621	Copper results in increased expression of BACE1 mRNA	increases^expression	1	1
Copper	D003300	7440-50-8	BACE1	23621	Curcumin inhibits the reaction [Copper results in increased expression of BACE1 mRNA]	decreases^reaction|increases^expression	1	1
Copper	D003300	7440-50-8	BACE1	23621	ferulic acid inhibits the reaction [Copper results in increased expression of BACE1 mRNA]	decreases^reaction|increases^expression	1	1
Copper	D003300	7440-50-8	BACE1	23621	Minocycline inhibits the reaction [Copper results in increased expression of BACE1 mRNA]	decreases^reaction|increases^expression	1	1
Copper	D003300	7440-50-8	BACE1	23621	SB 203580 inhibits the reaction [Copper results in increased expression of BACE1 mRNA]	decreases^reaction|increases^expression	1	1
Copper	D003300	7440-50-8	BACH1	571	[NSC 689534 binds to Copper] which results in increased expression of BACH1 mRNA	affects^binding|increases^expression	1	1
Copper	D003300	7440-50-8	BAD	572	[Chelating Agents binds to Copper] which results in decreased expression of BAD mRNA	affects^binding|decreases^expression	1	1
Copper	D003300	7440-50-8	BAG1	573	[NSC 689534 binds to Copper] which results in decreased expression of BAG1 mRNA	affects^binding|decreases^expression	1	1
Copper	D003300	7440-50-8	BAG3	9531	[Disulfiram binds to Copper] which results in decreased expression of BAG3 mRNA	affects^binding|decreases^expression	1	1
Copper	D003300	7440-50-8	BARD1	580	[NSC 689534 binds to Copper] which results in decreased expression of BARD1 mRNA	affects^binding|decreases^expression	1	1
Copper	D003300	7440-50-8	BAX	581	[Chelating Agents binds to Copper] which results in decreased expression of BAX mRNA	affects^binding|decreases^expression	1	1
Copper	D003300	7440-50-8	BAX	581	[Copper co-treated with Disulfiram] results in increased expression of BAX protein	affects^cotreatment|increases^expression	1	1
Copper	D003300	7440-50-8	BAX	581	Copper results in increased expression of BAX mRNA	increases^expression	1	1
Copper	D003300	7440-50-8	BAX	581	Copper results in increased expression of BAX protein	increases^expression	2	1
Copper	D003300	7440-50-8	BAX	581	[Lead co-treated with Cadmium co-treated with Mercury co-treated with Copper co-treated with Zinc co-treated with Manganese co-treated with Chromium co-treated with Nickel] results in increased expression of BAX protein	affects^cotreatment|increases^expression	1	1
Copper	D003300	7440-50-8	BAX	581	Luteolin affects the reaction [[Lead co-treated with Cadmium co-treated with Mercury co-treated with Copper co-treated with Zinc co-treated with Manganese co-treated with Chromium co-treated with Nickel] results in increased expression of BAX protein]	affects^cotreatment|affects^reaction|increases^expression	1	1
Copper	D003300	7440-50-8	BBC3	27113	[Chelating Agents binds to Copper] which results in increased expression of BBC3 mRNA	affects^binding|increases^expression	1	1
Copper	D003300	7440-50-8	BBC3	27113	Copper results in increased expression of BBC3 mRNA	increases^expression	1	1
Copper	D003300	7440-50-8	BBIP1	92482	[NSC 689534 binds to Copper] which results in increased expression of BBIP1 mRNA	affects^binding|increases^expression	1	1
Copper	D003300	7440-50-8	BBS12	166379	[NSC 689534 binds to Copper] which results in increased expression of BBS12 mRNA	affects^binding|increases^expression	1	1
Copper	D003300	7440-50-8	BBS2	583	[Disulfiram binds to Copper] which results in increased expression of BBS2 mRNA	affects^binding|increases^expression	1	1
Copper	D003300	7440-50-8	BCAN	63827	[NSC 689534 binds to Copper] which results in increased expression of BCAN mRNA	affects^binding|increases^expression	1	1
Copper	D003300	7440-50-8	BCCIP	56647	[Disulfiram binds to Copper] which results in decreased expression of BCCIP mRNA	affects^binding|decreases^expression	1	1
Copper	D003300	7440-50-8	BCHE	590	[NSC 689534 binds to Copper] which results in increased expression of BCHE mRNA	affects^binding|increases^expression	1	1
Copper	D003300	7440-50-8	BCKDK	10295	[NSC 689534 binds to Copper] which results in decreased expression of BCKDK mRNA	affects^binding|decreases^expression	1	1
Copper	D003300	7440-50-8	BCL10	8915	[Chelating Agents binds to Copper] which results in increased expression of BCL10 mRNA	affects^binding|increases^expression	1	1
Copper	D003300	7440-50-8	BCL11A	53335	[NSC 689534 binds to Copper] which results in decreased expression of BCL11A mRNA	affects^binding|decreases^expression	1	1
Copper	D003300	7440-50-8	BCL2	596	[Chelating Agents binds to Copper] which results in decreased expression of BCL2 protein	affects^binding|decreases^expression	1	1
Copper	D003300	7440-50-8	BCL2	596	[Copper co-treated with Disulfiram] results in decreased expression of BCL2 protein	affects^cotreatment|decreases^expression	1	1
Copper	D003300	7440-50-8	BCL2	596	Copper results in decreased expression of BCL2 mRNA	decreases^expression	2	1
Copper	D003300	7440-50-8	BCL2	596	Copper results in decreased expression of BCL2 protein	decreases^expression	1	1
Copper	D003300	7440-50-8	BCL2A1	597	[Chelating Agents binds to Copper] which results in increased expression of BCL2A1 mRNA	affects^binding|increases^expression	1	1
Copper	D003300	7440-50-8	BDH1	622	[NSC 689534 binds to Copper] which results in decreased expression of BDH1 mRNA	affects^binding|decreases^expression	1	1
Copper	D003300	7440-50-8	BDNF	627	[Chelating Agents binds to Copper] which results in decreased expression of BDNF mRNA	affects^binding|decreases^expression	1	1
Copper	D003300	7440-50-8	BDNF	627	[Disulfiram binds to Copper] which results in increased expression of BDNF mRNA	affects^binding|increases^expression	1	1
Copper	D003300	7440-50-8	BEND4	389206	[NSC 689534 binds to Copper] which results in decreased expression of BEND4 mRNA	affects^binding|decreases^expression	1	1
Copper	D003300	7440-50-8	BEX2	84707	[NSC 689534 binds to Copper] which results in increased expression of BEX2 mRNA	affects^binding|increases^expression	1	1
Copper	D003300	7440-50-8	BEX3	27018	[NSC 689534 binds to Copper] which results in decreased expression of BEX3 mRNA	affects^binding|decreases^expression	1	1
Copper	D003300	7440-50-8	BICDL1	92558	[Chelating Agents binds to Copper] which results in increased expression of BICDL1 mRNA	affects^binding|increases^expression	1	1
Copper	D003300	7440-50-8	BID	637	[Chelating Agents binds to Copper] which results in increased expression of BID mRNA	affects^binding|increases^expression	1	1
Copper	D003300	7440-50-8	BID	637	[NSC 689534 binds to Copper] which results in decreased expression of BID mRNA	affects^binding|decreases^expression	1	1
Copper	D003300	7440-50-8	BIRC2	329	[Chelating Agents binds to Copper] which results in increased expression of BIRC2 mRNA	affects^binding|increases^expression	1	1
Copper	D003300	7440-50-8	BIRC3	330	[Chelating Agents binds to Copper] which affects the expression of BIRC3 mRNA	affects^binding|affects^expression	1	1
Copper	D003300	7440-50-8	BIRC5	332	[Chelating Agents binds to Copper] which results in decreased expression of BIRC5 mRNA	affects^binding|decreases^expression	1	1
Copper	D003300	7440-50-8	BIRC5	332	[NSC 689534 binds to Copper] which results in decreased expression of BIRC5 mRNA	affects^binding|decreases^expression	1	1
Copper	D003300	7440-50-8	BIVM	54841	[NSC 689534 binds to Copper] which results in decreased expression of BIVM mRNA	affects^binding|decreases^expression	1	1
Copper	D003300	7440-50-8	BLM	641	[NSC 689534 binds to Copper] which results in decreased expression of BLM mRNA	affects^binding|decreases^expression	1	1
Copper	D003300	7440-50-8	BLVRB	645	[NSC 689534 binds to Copper] which results in increased expression of BLVRB mRNA	affects^binding|increases^expression	1	1
Copper	D003300	7440-50-8	BLZF1	8548	[NSC 689534 binds to Copper] which results in increased expression of BLZF1 mRNA	affects^binding|increases^expression	1	1
Copper	D003300	7440-50-8	BMAL1	406	[NSC 689534 binds to Copper] which results in increased expression of BMAL1 mRNA	affects^binding|increases^expression	1	1
Copper	D003300	7440-50-8	BMP2	650	[Chelating Agents binds to Copper] which results in decreased expression of BMP2 mRNA	affects^binding|decreases^expression	2	1
Copper	D003300	7440-50-8	BMX	660	[Thiosemicarbazones binds to Copper] which results in increased expression of BMX protein	affects^binding|increases^expression	1	1
Copper	D003300	7440-50-8	BNIP3L	665	[NSC 689534 binds to Copper] which results in increased expression of BNIP3L mRNA	affects^binding|increases^expression	1	1
Copper	D003300	7440-50-8	BOC	91653	[Chelating Agents binds to Copper] which results in decreased expression of BOC mRNA	affects^binding|decreases^expression	1	1
Copper	D003300	7440-50-8	BRAF	673	[Chelating Agents binds to Copper] which results in increased expression of BRAF mRNA	affects^binding|increases^expression	1	1
Copper	D003300	7440-50-8	BRAT1	221927	[NSC 689534 binds to Copper] which results in decreased expression of BRAT1 mRNA	affects^binding|decreases^expression	1	1
Copper	D003300	7440-50-8	BRCA1	672	[Chelating Agents binds to Copper] which results in increased expression of BRCA1 mRNA	affects^binding|increases^expression	1	1
Copper	D003300	7440-50-8	BRF2	55290	[Disulfiram binds to Copper] which results in decreased expression of BRF2 mRNA	affects^binding|decreases^expression	1	1
Copper	D003300	7440-50-8	BRI3BP	140707	[NSC 689534 binds to Copper] which results in decreased expression of BRI3BP mRNA	affects^binding|decreases^expression	1	1
Copper	D003300	7440-50-8	BTG1	694	[NSC 689534 binds to Copper] which results in increased expression of BTG1 mRNA	affects^binding|increases^expression	1	1
Copper	D003300	7440-50-8	BTK	695	[Disulfiram binds to Copper] which results in decreased expression of BTK mRNA	affects^binding|decreases^expression	1	1
Copper	D003300	7440-50-8	BTN3A2	11118	[Disulfiram binds to Copper] which results in increased expression of BTN3A2 mRNA	affects^binding|increases^expression	1	1
Copper	D003300	7440-50-8	BUB1	699	[Chelating Agents binds to Copper] which results in decreased expression of BUB1 mRNA	affects^binding|decreases^expression	1	1
Copper	D003300	7440-50-8	BUB1B	701	[Chelating Agents binds to Copper] which results in decreased expression of BUB1B mRNA	affects^binding|decreases^expression	1	1
Copper	D003300	7440-50-8	BUB1B	701	[NSC 689534 binds to Copper] which results in decreased expression of BUB1B mRNA	affects^binding|decreases^expression	1	1
Copper	D003300	7440-50-8	BUB3	9184	[Chelating Agents binds to Copper] which results in increased expression of BUB3 mRNA	affects^binding|increases^expression	1	1
Copper	D003300	7440-50-8	C11ORF54	28970	[NSC 689534 binds to Copper] which results in increased expression of C11ORF54 mRNA	affects^binding|increases^expression	1	1
Copper	D003300	7440-50-8	C11ORF96	387763	[Disulfiram binds to Copper] which results in decreased expression of C11ORF96 mRNA	affects^binding|decreases^expression	1	1
Copper	D003300	7440-50-8	C11ORF96	387763	[NSC 689534 binds to Copper] which results in increased expression of C11ORF96 mRNA	affects^binding|increases^expression	1	1
Copper	D003300	7440-50-8	C15ORF39	56905	[NSC 689534 binds to Copper] which results in decreased expression of C15ORF39 mRNA	affects^binding|decreases^expression	1	1
Copper	D003300	7440-50-8	C1QL1	10882	[Chelating Agents binds to Copper] which results in increased expression of C1QL1 mRNA	affects^binding|increases^expression	1	1
Copper	D003300	7440-50-8	C1R	715	[Disulfiram binds to Copper] which results in increased expression of C1R mRNA	affects^binding|increases^expression	1	1
Copper	D003300	7440-50-8	C1S	716	[Disulfiram binds to Copper] which results in increased expression of C1S mRNA	affects^binding|increases^expression	1	1
Copper	D003300	7440-50-8	C1S	716	[NSC 689534 binds to Copper] which results in increased expression of C1S mRNA	affects^binding|increases^expression	1	1
Copper	D003300	7440-50-8	C21ORF58	54058	[NSC 689534 binds to Copper] which results in decreased expression of C21ORF58 mRNA	affects^binding|decreases^expression	1	1
Copper	D003300	7440-50-8	C21ORF91	54149	[NSC 689534 binds to Copper] which results in increased expression of C21ORF91 mRNA	affects^binding|increases^expression	1	1
Copper	D003300	7440-50-8	C2ORF42	54980	[Disulfiram binds to Copper] which results in decreased expression of C2ORF42 mRNA	affects^binding|decreases^expression	1	1
Copper	D003300	7440-50-8	C2ORF49	79074	[Disulfiram binds to Copper] which results in decreased expression of C2ORF49 mRNA	affects^binding|decreases^expression	1	1
Copper	D003300	7440-50-8	C3ORF52	79669	[Disulfiram binds to Copper] which results in decreased expression of C3ORF52 mRNA	affects^binding|decreases^expression	1	1
Copper	D003300	7440-50-8	C5	727	[NSC 689534 binds to Copper] which results in decreased expression of C5 mRNA	affects^binding|decreases^expression	1	1
Copper	D003300	7440-50-8	C7ORF57	136288	[NSC 689534 binds to Copper] which results in increased expression of C7ORF57 mRNA	affects^binding|increases^expression	1	1
Copper	D003300	7440-50-8	CA2	760	[Disulfiram binds to Copper] which results in decreased expression of CA2 mRNA	affects^binding|decreases^expression	1	1
Copper	D003300	7440-50-8	CA7	766	[Disulfiram binds to Copper] which results in decreased expression of CA7 mRNA	affects^binding|decreases^expression	1	1
Copper	D003300	7440-50-8	CABLES1	91768	[NSC 689534 binds to Copper] which results in decreased expression of CABLES1 mRNA	affects^binding|decreases^expression	1	1
Copper	D003300	7440-50-8	CACHD1	57685	[NSC 689534 binds to Copper] which results in decreased expression of CACHD1 mRNA	affects^binding|decreases^expression	1	1
Copper	D003300	7440-50-8	CACNA1A	773	[NSC 689534 binds to Copper] which results in increased expression of CACNA1A mRNA	affects^binding|increases^expression	1	1
Copper	D003300	7440-50-8	CACNA1G	8913	[Chelating Agents binds to Copper] which results in increased expression of CACNA1G mRNA	affects^binding|increases^expression	1	1
Copper	D003300	7440-50-8	CACNA2D2	9254	[Chelating Agents binds to Copper] which results in decreased expression of CACNA2D2 mRNA	affects^binding|decreases^expression	1	1
Copper	D003300	7440-50-8	CACNB1	782	[Chelating Agents binds to Copper] which results in increased expression of CACNB1 mRNA	affects^binding|increases^expression	1	1
Copper	D003300	7440-50-8	CACNB4	785	[Chelating Agents binds to Copper] which results in increased expression of CACNB4 mRNA	affects^binding|increases^expression	1	1
Copper	D003300	7440-50-8	CACNG8	59283	[Chelating Agents binds to Copper] which results in increased expression of CACNG8 mRNA	affects^binding|increases^expression	1	1
Copper	D003300	7440-50-8	CACYBP	27101	[Disulfiram binds to Copper] which results in decreased expression of CACYBP mRNA	affects^binding|decreases^expression	1	1
Copper	D003300	7440-50-8	CACYBP	27101	[NSC 689534 binds to Copper] which results in decreased expression of CACYBP mRNA	affects^binding|decreases^expression	1	1
Copper	D003300	7440-50-8	CADPS2	93664	[NSC 689534 binds to Copper] which results in decreased expression of CADPS2 mRNA	affects^binding|decreases^expression	1	1
Copper	D003300	7440-50-8	CALCA	796	[NSC 689534 binds to Copper] which results in increased expression of CALCA mRNA	affects^binding|increases^expression	1	1
Copper	D003300	7440-50-8	CALCB	797	[Disulfiram binds to Copper] which results in decreased expression of CALCB mRNA	affects^binding|decreases^expression	1	1
Copper	D003300	7440-50-8	CALD1	800	[Disulfiram binds to Copper] which results in increased expression of CALD1 mRNA	affects^binding|increases^expression	1	1
Copper	D003300	7440-50-8	CALM1	801	[Chelating Agents binds to Copper] which results in increased expression of CALM1 mRNA	affects^binding|increases^expression	1	1
Copper	D003300	7440-50-8	CALM2	805	[Chelating Agents binds to Copper] which results in decreased expression of CALM2 mRNA	affects^binding|decreases^expression	1	1
Copper	D003300	7440-50-8	CALM3	808	[Chelating Agents binds to Copper] which results in decreased expression of CALM3 mRNA	affects^binding|decreases^expression	1	1
Copper	D003300	7440-50-8	CALML4	91860	[NSC 689534 binds to Copper] which results in decreased expression of CALML4 mRNA	affects^binding|decreases^expression	1	1
Copper	D003300	7440-50-8	CAPN1	823	[Chelating Agents binds to Copper] which results in decreased expression of CAPN1 mRNA	affects^binding|decreases^expression	1	1
Copper	D003300	7440-50-8	CARD10	29775	[Chelating Agents binds to Copper] which results in decreased expression of CARD10 mRNA	affects^binding|decreases^expression	1	1
Copper	D003300	7440-50-8	CARD6	84674	[NSC 689534 binds to Copper] which results in increased expression of CARD6 mRNA	affects^binding|increases^expression	1	1
Copper	D003300	7440-50-8	CARD8	22900	[NSC 689534 binds to Copper] which results in increased expression of CARD8 mRNA	affects^binding|increases^expression	1	1
Copper	D003300	7440-50-8	CASP3	836	[Chelating Agents binds to Copper] which results in increased expression of CASP3 mRNA	affects^binding|increases^expression	1	1
Copper	D003300	7440-50-8	CASP3	836	Copper results in increased expression of CASP3 protein	increases^expression	2	1
Copper	D003300	7440-50-8	CASP4	837	[NSC 689534 binds to Copper] which results in increased expression of CASP4 mRNA	affects^binding|increases^expression	1	1
Copper	D003300	7440-50-8	CASP6	839	[Thiosemicarbazones binds to Copper] which results in decreased expression of CASP6 protein	affects^binding|decreases^expression	1	1
Copper	D003300	7440-50-8	CASP7	840	[Chelating Agents binds to Copper] which results in increased expression of CASP7 mRNA	affects^binding|increases^expression	1	1
Copper	D003300	7440-50-8	CASP9	842	[Thiosemicarbazones binds to Copper] which results in increased expression of CASP9 protein	affects^binding|increases^expression	1	1
Copper	D003300	7440-50-8	CAT	847	Copper results in increased expression of CAT protein	increases^expression	1	1
Copper	D003300	7440-50-8	CBLB	868	[Chelating Agents binds to Copper] which results in decreased expression of CBLB mRNA	affects^binding|decreases^expression	1	1
Copper	D003300	7440-50-8	CBLB	868	[NSC 689534 binds to Copper] which results in increased expression of CBLB mRNA	affects^binding|increases^expression	1	1
Copper	D003300	7440-50-8	CBR3	874	[Chelating Agents binds to Copper] which results in increased expression of CBR3 mRNA	affects^binding|increases^expression	1	1
Copper	D003300	7440-50-8	CBX2	84733	[NSC 689534 binds to Copper] which results in decreased expression of CBX2 mRNA	affects^binding|decreases^expression	1	1
Copper	D003300	7440-50-8	CBX5	23468	[NSC 689534 binds to Copper] which results in decreased expression of CBX5 mRNA	affects^binding|decreases^expression	1	1
Copper	D003300	7440-50-8	CCAR1	55749	[Disulfiram binds to Copper] which results in increased expression of CCAR1 protein	affects^binding|increases^expression	1	1
Copper	D003300	7440-50-8	CCDC126	90693	[NSC 689534 binds to Copper] which results in increased expression of CCDC126 mRNA	affects^binding|increases^expression	1	1
Copper	D003300	7440-50-8	CCDC137	339230	[NSC 689534 binds to Copper] which results in decreased expression of CCDC137 mRNA	affects^binding|decreases^expression	1	1
Copper	D003300	7440-50-8	CCDC141	285025	[NSC 689534 binds to Copper] which results in decreased expression of CCDC141 mRNA	affects^binding|decreases^expression	1	1
Copper	D003300	7440-50-8	CCDC32	90416	[NSC 689534 binds to Copper] which results in increased expression of CCDC32 mRNA	affects^binding|increases^expression	1	1
Copper	D003300	7440-50-8	CCDC34	91057	[NSC 689534 binds to Copper] which results in decreased expression of CCDC34 mRNA	affects^binding|decreases^expression	1	1
Copper	D003300	7440-50-8	CCDC59	29080	[Disulfiram binds to Copper] which results in decreased expression of CCDC59 mRNA	affects^binding|decreases^expression	1	1
Copper	D003300	7440-50-8	CCDC80	151887	[NSC 689534 binds to Copper] which results in increased expression of CCDC80 mRNA	affects^binding|increases^expression	1	1
Copper	D003300	7440-50-8	CCDC85C	317762	[NSC 689534 binds to Copper] which results in decreased expression of CCDC85C mRNA	affects^binding|decreases^expression	1	1
Copper	D003300	7440-50-8	CCDC92	80212	[Disulfiram binds to Copper] which results in increased expression of CCDC92 mRNA	affects^binding|increases^expression	1	1
Copper	D003300	7440-50-8	CCK	885	[Disulfiram binds to Copper] which results in decreased expression of CCK mRNA	affects^binding|decreases^expression	1	1
Copper	D003300	7440-50-8	CCL2	6347	[Chelating Agents binds to Copper] which results in decreased expression of CCL2 mRNA	affects^binding|decreases^expression	1	1
Copper	D003300	7440-50-8	CCL2	6347	[Disulfiram binds to Copper] which results in increased expression of CCL2 mRNA	affects^binding|increases^expression	1	1
Copper	D003300	7440-50-8	CCL2	6347	[Thiosemicarbazones binds to Copper] which results in increased expression of CCL2 protein	affects^binding|increases^expression	1	1
Copper	D003300	7440-50-8	CCL26	10344	[Disulfiram binds to Copper] which results in decreased expression of CCL26 mRNA	affects^binding|decreases^expression	1	1
Copper	D003300	7440-50-8	CCL26	10344	[NSC 689534 binds to Copper] which results in increased expression of CCL26 mRNA	affects^binding|increases^expression	1	1
Copper	D003300	7440-50-8	CCL5	6352	[Disulfiram binds to Copper] which results in increased expression of CCL5 mRNA	affects^binding|increases^expression	1	1
Copper	D003300	7440-50-8	CCN1	3491	Copper results in increased expression of CCN1 mRNA	increases^expression	2	1
Copper	D003300	7440-50-8	CCN1	3491	[NSC 689534 binds to Copper] which results in increased expression of CCN1 mRNA	affects^binding|increases^expression	1	1
Copper	D003300	7440-50-8	CCN2	1490	[NSC 689534 binds to Copper] which results in increased expression of CCN2 mRNA	affects^binding|increases^expression	1	1
Copper	D003300	7440-50-8	CCNA1	8900	[Chelating Agents binds to Copper] which results in increased expression of CCNA1 mRNA	affects^binding|increases^expression	1	1
Copper	D003300	7440-50-8	CCNA2	890	[Disulfiram co-treated with Copper] results in decreased expression of CCNA2 protein	affects^cotreatment|decreases^expression	1	1
Copper	D003300	7440-50-8	CCNA2	890	[NSC 689534 binds to Copper] which results in decreased expression of CCNA2 mRNA	affects^binding|decreases^expression	1	1
Copper	D003300	7440-50-8	CCNB1	891	[Chelating Agents binds to Copper] which results in decreased expression of CCNB1 mRNA	affects^binding|decreases^expression	1	1
Copper	D003300	7440-50-8	CCNB1	891	[NSC 689534 binds to Copper] which results in decreased expression of CCNB1 mRNA	affects^binding|decreases^expression	1	1
Copper	D003300	7440-50-8	CCNB2	9133	[Chelating Agents binds to Copper] which results in decreased expression of CCNB2 mRNA	affects^binding|decreases^expression	1	1
Copper	D003300	7440-50-8	CCNB2	9133	[NSC 689534 binds to Copper] which results in decreased expression of CCNB2 mRNA	affects^binding|decreases^expression	1	1
Copper	D003300	7440-50-8	CCND1	595	[Chelating Agents binds to Copper] which results in decreased expression of CCND1 mRNA	affects^binding|decreases^expression	1	1
Copper	D003300	7440-50-8	CCND1	595	[Thiosemicarbazones binds to Copper] which results in decreased expression of CCND1 protein	affects^binding|decreases^expression	1	1
Copper	D003300	7440-50-8	CCND2	894	[Chelating Agents binds to Copper] which affects the expression of CCND2 mRNA	affects^binding|affects^expression	1	1
Copper	D003300	7440-50-8	CCND2	894	[Thiosemicarbazones binds to Copper] which results in decreased expression of CCND2 protein	affects^binding|decreases^expression	1	1
Copper	D003300	7440-50-8	CCND3	896	[Chelating Agents binds to Copper] which results in decreased expression of CCND3 mRNA	affects^binding|decreases^expression	1	1
Copper	D003300	7440-50-8	CCND3	896	[Thiosemicarbazones binds to Copper] which results in decreased expression of CCND3 protein	affects^binding|decreases^expression	1	1
Copper	D003300	7440-50-8	CCNDBP1	23582	[Thiosemicarbazones binds to Copper] which results in increased expression of CCNDBP1 protein	affects^binding|increases^expression	1	1
Copper	D003300	7440-50-8	CCNE1	898	[Chelating Agents binds to Copper] which affects the expression of CCNE1 mRNA	affects^binding|affects^expression	1	1
Copper	D003300	7440-50-8	CCNE1	898	[Thiosemicarbazones binds to Copper] which results in decreased expression of CCNE1 protein	affects^binding|decreases^expression	1	1
Copper	D003300	7440-50-8	CCNF	899	[NSC 689534 binds to Copper] which results in decreased expression of CCNF mRNA	affects^binding|decreases^expression	1	1
Copper	D003300	7440-50-8	CCNG1	900	[Chelating Agents binds to Copper] which results in increased expression of CCNG1 mRNA	affects^binding|increases^expression	1	1
Copper	D003300	7440-50-8	CCNG2	901	[Chelating Agents binds to Copper] which results in increased expression of CCNG2 mRNA	affects^binding|increases^expression	1	1
Copper	D003300	7440-50-8	CCNK	8812	[Disulfiram binds to Copper] which results in decreased expression of CCNK mRNA	affects^binding|decreases^expression	1	1
Copper	D003300	7440-50-8	CCNL2	81669	[NSC 689534 binds to Copper] which results in increased expression of CCNL2 mRNA	affects^binding|increases^expression	1	1
Copper	D003300	7440-50-8	CCP110	9738	[NSC 689534 binds to Copper] which results in decreased expression of CCP110 mRNA	affects^binding|decreases^expression	1	1
Copper	D003300	7440-50-8	CCPG1	9236	[Disulfiram binds to Copper] which results in increased expression of CCPG1 mRNA	affects^binding|increases^expression	1	1
Copper	D003300	7440-50-8	CCPG1	9236	[NSC 689534 binds to Copper] which results in increased expression of CCPG1 mRNA	affects^binding|increases^expression	1	1
Copper	D003300	7440-50-8	CCS	9973	CCS protein promotes the reaction [[Copper results in increased activity of HIF1A protein] which results in increased expression of VEGFA protein]	increases^activity|increases^expression|increases^reaction	1	1
Copper	D003300	7440-50-8	CCS	9973	Copper deficiency results in increased expression of CCS protein	increases^expression	1	1
Copper	D003300	7440-50-8	CCS	9973	Copper results in increased expression of CCS protein	increases^expression	1	1
Copper	D003300	7440-50-8	CD14	929	[Chelating Agents binds to Copper] which results in decreased expression of CD14 mRNA	affects^binding|decreases^expression	1	1
Copper	D003300	7440-50-8	CD302	9936	[NSC 689534 binds to Copper] which results in decreased expression of CD302 mRNA	affects^binding|decreases^expression	1	1
Copper	D003300	7440-50-8	CD320	51293	[NSC 689534 binds to Copper] which results in decreased expression of CD320 mRNA	affects^binding|decreases^expression	1	1
Copper	D003300	7440-50-8	CD46	4179	[Disulfiram binds to Copper] which results in increased expression of CD46 mRNA	affects^binding|increases^expression	1	1
Copper	D003300	7440-50-8	CD47	961	[Disulfiram binds to Copper] which results in increased expression of CD47 mRNA	affects^binding|increases^expression	1	1
Copper	D003300	7440-50-8	CD47	961	[NSC 689534 binds to Copper] which results in decreased expression of CD47 mRNA	affects^binding|decreases^expression	1	1
Copper	D003300	7440-50-8	CD58	965	[NSC 689534 binds to Copper] which results in increased expression of CD58 mRNA	affects^binding|increases^expression	1	1
Copper	D003300	7440-50-8	CD9	928	[Disulfiram binds to Copper] which results in increased expression of CD9 mRNA	affects^binding|increases^expression	1	1
Copper	D003300	7440-50-8	CDC14A	8556	[Chelating Agents binds to Copper] which results in increased expression of CDC14A mRNA	affects^binding|increases^expression	1	1
Copper	D003300	7440-50-8	CDC14B	8555	[Chelating Agents binds to Copper] which results in increased expression of CDC14B mRNA	affects^binding|increases^expression	1	1
Copper	D003300	7440-50-8	CDC16	8881	[Chelating Agents binds to Copper] which results in increased expression of CDC16 mRNA	affects^binding|increases^expression	1	1
Copper	D003300	7440-50-8	CDC20	991	[Chelating Agents binds to Copper] which results in decreased expression of CDC20 mRNA	affects^binding|decreases^expression	1	1
Copper	D003300	7440-50-8	CDC25A	993	[Chelating Agents binds to Copper] which results in increased expression of CDC25A mRNA	affects^binding|increases^expression	1	1
Copper	D003300	7440-50-8	CDC25A	993	[NSC 689534 binds to Copper] which results in decreased expression of CDC25A mRNA	affects^binding|decreases^expression	1	1
Copper	D003300	7440-50-8	CDC25B	994	[Chelating Agents binds to Copper] which results in decreased expression of CDC25B mRNA	affects^binding|decreases^expression	1	1
Copper	D003300	7440-50-8	CDC25C	995	[Chelating Agents binds to Copper] which results in increased expression of CDC25C mRNA	affects^binding|increases^expression	1	1
Copper	D003300	7440-50-8	CDC26	246184	[Chelating Agents binds to Copper] which results in decreased expression of CDC26 mRNA	affects^binding|decreases^expression	1	1
Copper	D003300	7440-50-8	CDC27	996	[Chelating Agents binds to Copper] which results in decreased expression of CDC27 mRNA	affects^binding|decreases^expression	1	1
Copper	D003300	7440-50-8	CDC37	11140	[Chelating Agents binds to Copper] which results in decreased expression of CDC37 mRNA	affects^binding|decreases^expression	1	1
Copper	D003300	7440-50-8	CDC37	11140	[Thiosemicarbazones binds to Copper] which results in increased expression of CDC37 protein	affects^binding|increases^expression	1	1
Copper	D003300	7440-50-8	CDC42EP5	148170	[Disulfiram binds to Copper] which results in increased expression of CDC42EP5 mRNA	affects^binding|increases^expression	1	1
Copper	D003300	7440-50-8	CDC45	8318	[NSC 689534 binds to Copper] which results in decreased expression of CDC45 mRNA	affects^binding|decreases^expression	1	1
Copper	D003300	7440-50-8	CDC6	990	[Chelating Agents binds to Copper] which results in increased expression of CDC6 mRNA	affects^binding|increases^expression	1	1
Copper	D003300	7440-50-8	CDC7	8317	[Chelating Agents binds to Copper] which results in increased expression of CDC7 mRNA	affects^binding|increases^expression	1	1
Copper	D003300	7440-50-8	CDC7	8317	[NSC 689534 binds to Copper] which results in decreased expression of CDC7 mRNA	affects^binding|decreases^expression	1	1
Copper	D003300	7440-50-8	CDCA3	83461	[NSC 689534 binds to Copper] which results in decreased expression of CDCA3 mRNA	affects^binding|decreases^expression	1	1
Copper	D003300	7440-50-8	CDCA7	83879	[NSC 689534 binds to Copper] which results in decreased expression of CDCA7 mRNA	affects^binding|decreases^expression	1	1
Copper	D003300	7440-50-8	CDCA7L	55536	[NSC 689534 binds to Copper] which results in decreased expression of CDCA7L mRNA	affects^binding|decreases^expression	1	1
Copper	D003300	7440-50-8	CDH1	999	[Chelating Agents binds to Copper] which results in decreased expression of CDH1 mRNA	affects^binding|decreases^expression	1	1
Copper	D003300	7440-50-8	CDH11	1009	[Disulfiram binds to Copper] which results in increased expression of CDH11 mRNA	affects^binding|increases^expression	1	1
Copper	D003300	7440-50-8	CDH12	1010	[NSC 689534 binds to Copper] which results in decreased expression of CDH12 mRNA	affects^binding|decreases^expression	1	1
Copper	D003300	7440-50-8	CDH2	1000	[Disulfiram binds to Copper] which results in increased expression of CDH2 mRNA	affects^binding|increases^expression	1	1
Copper	D003300	7440-50-8	CDH3	1001	[NSC 689534 binds to Copper] which results in decreased expression of CDH3 mRNA	affects^binding|decreases^expression	1	1
Copper	D003300	7440-50-8	CDK1	983	[Chelating Agents binds to Copper] which affects the expression of CDK1 mRNA	affects^binding|affects^expression	1	1
Copper	D003300	7440-50-8	CDK1	983	[NSC 689534 binds to Copper] which results in decreased expression of CDK1 mRNA	affects^binding|decreases^expression	1	1
Copper	D003300	7440-50-8	CDK19	23097	[NSC 689534 binds to Copper] which results in increased expression of CDK19 mRNA	affects^binding|increases^expression	1	1
Copper	D003300	7440-50-8	CDK2	1017	[Chelating Agents binds to Copper] which results in decreased expression of CDK2 mRNA	affects^binding|decreases^expression	1	1
Copper	D003300	7440-50-8	CDK2	1017	[NSC 689534 binds to Copper] which results in decreased expression of CDK2 mRNA	affects^binding|decreases^expression	1	1
Copper	D003300	7440-50-8	CDK4	1019	[Chelating Agents binds to Copper] which results in decreased expression of CDK4 mRNA	affects^binding|decreases^expression	1	1
Copper	D003300	7440-50-8	CDK5R1	8851	[Disulfiram binds to Copper] which results in decreased expression of CDK5R1 mRNA	affects^binding|decreases^expression	1	1
Copper	D003300	7440-50-8	CDK5RAP3	80279	[Disulfiram binds to Copper] which results in increased expression of CDK5RAP3 mRNA	affects^binding|increases^expression	1	1
Copper	D003300	7440-50-8	CDK7	1022	[Chelating Agents binds to Copper] which results in increased expression of CDK7 mRNA	affects^binding|increases^expression	1	1
Copper	D003300	7440-50-8	CDK7	1022	[Thiosemicarbazones binds to Copper] which results in decreased expression of CDK7 protein	affects^binding|decreases^expression	1	1
Copper	D003300	7440-50-8	CDKN1A	1026	[Chelating Agents binds to Copper] which results in increased expression of CDKN1A mRNA	affects^binding|increases^expression	1	1
Copper	D003300	7440-50-8	CDKN1A	1026	[Chelating Agents binds to Copper] which results in increased expression of CDKN1A protein	affects^binding|increases^expression	1	1
Copper	D003300	7440-50-8	CDKN1A	1026	[Copper binds to Isatin binds to 2-(2-aminoethyl)pyridine] which results in increased expression of CDKN1A protein	affects^binding|increases^expression	1	1
Copper	D003300	7440-50-8	CDKN1A	1026	[Copper binds to Isatin binds to trimethylenediamine] which results in increased expression of CDKN1A protein	affects^binding|increases^expression	1	1
Copper	D003300	7440-50-8	CDKN1A	1026	[Copper results in increased activity of TP53 protein] which results in increased expression of CDKN1A mRNA	increases^activity|increases^expression	1	1
Copper	D003300	7440-50-8	CDKN1A	1026	Copper results in increased expression of CDKN1A protein	increases^expression	1	1
Copper	D003300	7440-50-8	CDKN1A	1026	[NSC 689534 binds to Copper] which results in increased expression of CDKN1A mRNA	affects^binding|increases^expression	1	1
Copper	D003300	7440-50-8	CDKN1A	1026	Tretinoin inhibits the reaction [[Copper binds to Isatin binds to trimethylenediamine] which results in increased expression of CDKN1A protein]	affects^binding|decreases^reaction|increases^expression	1	1
Copper	D003300	7440-50-8	CDKN1B	1027	[Chelating Agents binds to Copper] which results in increased expression of CDKN1B mRNA	affects^binding|increases^expression	1	1
Copper	D003300	7440-50-8	CDKN1B	1027	[Disulfiram binds to Copper] which results in increased expression of CDKN1B protein	affects^binding|increases^expression	1	1
Copper	D003300	7440-50-8	CDKN1C	1028	[Disulfiram binds to Copper] which results in decreased expression of CDKN1C mRNA	affects^binding|decreases^expression	1	1
Copper	D003300	7440-50-8	CDKN1C	1028	[NSC 689534 binds to Copper] which results in increased expression of CDKN1C mRNA	affects^binding|increases^expression	1	1
Copper	D003300	7440-50-8	CDKN1C	1028	[Thiosemicarbazones binds to Copper] which results in increased expression of CDKN1C protein	affects^binding|increases^expression	1	1
Copper	D003300	7440-50-8	CDKN2A	1029	[Chelating Agents binds to Copper] which results in decreased expression of CDKN2A mRNA	affects^binding|decreases^expression	1	1
Copper	D003300	7440-50-8	CDKN2A	1029	Copper results in decreased expression of CDKN2A protein	decreases^expression	1	1
Copper	D003300	7440-50-8	CDKN2A	1029	[Copper results in increased activity of TP53 protein] which results in increased expression of CDKN2A mRNA	increases^activity|increases^expression	1	1
Copper	D003300	7440-50-8	CDKN2AIP	55602	[Disulfiram binds to Copper] which results in decreased expression of CDKN2AIP mRNA	affects^binding|decreases^expression	1	1
Copper	D003300	7440-50-8	CDKN2B	1030	[Chelating Agents binds to Copper] which results in increased expression of CDKN2B mRNA	affects^binding|increases^expression	1	1
Copper	D003300	7440-50-8	CDKN2C	1031	[Chelating Agents binds to Copper] which results in decreased expression of CDKN2C mRNA	affects^binding|decreases^expression	1	1
Copper	D003300	7440-50-8	CDKN2C	1031	[NSC 689534 binds to Copper] which results in decreased expression of CDKN2C mRNA	affects^binding|decreases^expression	1	1
Copper	D003300	7440-50-8	CDKN2D	1032	[Chelating Agents binds to Copper] which results in increased expression of CDKN2D mRNA	affects^binding|increases^expression	1	1
Copper	D003300	7440-50-8	CDKN2D	1032	[Chelating Agents binds to Copper] which results in increased expression of CDKN2D protein	affects^binding|increases^expression	1	1
Copper	D003300	7440-50-8	CEBPB	1051	[NSC 689534 binds to Copper] which results in increased expression of CEBPB mRNA	affects^binding|increases^expression	1	1
Copper	D003300	7440-50-8	CEBPG	1054	[NSC 689534 binds to Copper] which results in increased expression of CEBPG mRNA	affects^binding|increases^expression	1	1
Copper	D003300	7440-50-8	CEMIP	57214	[Disulfiram binds to Copper] which results in increased expression of CEMIP mRNA	affects^binding|increases^expression	1	1
Copper	D003300	7440-50-8	CEMIP	57214	[NSC 689534 binds to Copper] which results in decreased expression of CEMIP mRNA	affects^binding|decreases^expression	1	1
Copper	D003300	7440-50-8	CENPF	1063	[NSC 689534 binds to Copper] which results in decreased expression of CENPF mRNA	affects^binding|decreases^expression	1	1
Copper	D003300	7440-50-8	CENPK	64105	[NSC 689534 binds to Copper] which results in decreased expression of CENPK mRNA	affects^binding|decreases^expression	1	1
Copper	D003300	7440-50-8	CENPM	79019	[NSC 689534 binds to Copper] which results in decreased expression of CENPM mRNA	affects^binding|decreases^expression	1	1
Copper	D003300	7440-50-8	CENPO	79172	[NSC 689534 binds to Copper] which results in decreased expression of CENPO mRNA	affects^binding|decreases^expression	1	1
Copper	D003300	7440-50-8	CENPU	79682	[NSC 689534 binds to Copper] which results in decreased expression of CENPU mRNA	affects^binding|decreases^expression	1	1
Copper	D003300	7440-50-8	CENPW	387103	[Disulfiram binds to Copper] which results in decreased expression of CENPW mRNA	affects^binding|decreases^expression	1	1
Copper	D003300	7440-50-8	CEP135	9662	[NSC 689534 binds to Copper] which results in increased expression of CEP135 mRNA	affects^binding|increases^expression	1	1
Copper	D003300	7440-50-8	CEP41	95681	[NSC 689534 binds to Copper] which results in decreased expression of CEP41 mRNA	affects^binding|decreases^expression	1	1
Copper	D003300	7440-50-8	CEP68	23177	[NSC 689534 binds to Copper] which results in decreased expression of CEP68 mRNA	affects^binding|decreases^expression	1	1
Copper	D003300	7440-50-8	CEP78	84131	[NSC 689534 binds to Copper] which results in decreased expression of CEP78 mRNA	affects^binding|decreases^expression	1	1
Copper	D003300	7440-50-8	CFAP53	220136	[Disulfiram binds to Copper] which results in decreased expression of CFAP53 mRNA	affects^binding|decreases^expression	1	1
Copper	D003300	7440-50-8	CFAP70	118491	[NSC 689534 binds to Copper] which results in increased expression of CFAP70 mRNA	affects^binding|increases^expression	1	1
Copper	D003300	7440-50-8	CFB	629	[Disulfiram binds to Copper] which results in increased expression of CFB mRNA	affects^binding|increases^expression	1	1
Copper	D003300	7440-50-8	CFLAR	8837	[Chelating Agents binds to Copper] which results in increased expression of CFLAR mRNA	affects^binding|increases^expression	1	1
Copper	D003300	7440-50-8	CGRRF1	10668	[NSC 689534 binds to Copper] which results in increased expression of CGRRF1 mRNA	affects^binding|increases^expression	1	1
Copper	D003300	7440-50-8	CHAC1	79094	[Chelating Agents binds to Copper] which results in increased expression of CHAC1 mRNA	affects^binding|increases^expression	1	1
Copper	D003300	7440-50-8	CHAC1	79094	[NSC 689534 binds to Copper] which results in increased expression of CHAC1 mRNA	affects^binding|increases^expression	1	1
Copper	D003300	7440-50-8	CHAF1A	10036	[NSC 689534 binds to Copper] which results in decreased expression of CHAF1A mRNA	affects^binding|decreases^expression	1	1
Copper	D003300	7440-50-8	CHAF1A	10036	[Thiosemicarbazones binds to Copper] which results in increased expression of CHAF1A protein	affects^binding|increases^expression	1	1
Copper	D003300	7440-50-8	CHCHD10	400916	[NSC 689534 binds to Copper] which results in decreased expression of CHCHD10 mRNA	affects^binding|decreases^expression	1	1
Copper	D003300	7440-50-8	CHD2	1106	[NSC 689534 binds to Copper] which results in increased expression of CHD2 mRNA	affects^binding|increases^expression	1	1
Copper	D003300	7440-50-8	CHDH	55349	[NSC 689534 binds to Copper] which results in decreased expression of CHDH mRNA	affects^binding|decreases^expression	1	1
Copper	D003300	7440-50-8	CHEK1	1111	[Chelating Agents binds to Copper] which results in increased expression of CHEK1 mRNA	affects^binding|increases^expression	1	1
Copper	D003300	7440-50-8	CHEK1	1111	[NSC 689534 binds to Copper] which results in decreased expression of CHEK1 mRNA	affects^binding|decreases^expression	1	1
Copper	D003300	7440-50-8	CHEK2	11200	[Chelating Agents binds to Copper] which results in decreased expression of CHEK2 mRNA	affects^binding|decreases^expression	1	1
Copper	D003300	7440-50-8	CHGA	1113	[Disulfiram binds to Copper] which results in decreased expression of CHGA mRNA	affects^binding|decreases^expression	1	1
Copper	D003300	7440-50-8	CHIC1	53344	[NSC 689534 binds to Copper] which results in increased expression of CHIC1 mRNA	affects^binding|increases^expression	1	1
Copper	D003300	7440-50-8	CHIC2	26511	[NSC 689534 binds to Copper] which results in increased expression of CHIC2 mRNA	affects^binding|increases^expression	1	1
Copper	D003300	7440-50-8	CHM	1121	[NSC 689534 binds to Copper] which results in increased expression of CHM mRNA	affects^binding|increases^expression	1	1
Copper	D003300	7440-50-8	CHMP1B	57132	[Disulfiram binds to Copper] which results in decreased expression of CHMP1B mRNA	affects^binding|decreases^expression	1	1
Copper	D003300	7440-50-8	CHN1	1123	[NSC 689534 binds to Copper] which results in decreased expression of CHN1 mRNA	affects^binding|decreases^expression	1	1
Copper	D003300	7440-50-8	CHORDC1	26973	[Disulfiram binds to Copper] which results in decreased expression of CHORDC1 mRNA	affects^binding|decreases^expression	1	1
Copper	D003300	7440-50-8	CHRDL1	91851	[Chelating Agents binds to Copper] which results in decreased expression of CHRDL1 mRNA	affects^binding|decreases^expression	1	1
Copper	D003300	7440-50-8	CHRNA5	1138	[NSC 689534 binds to Copper] which results in decreased expression of CHRNA5 mRNA	affects^binding|decreases^expression	1	1
Copper	D003300	7440-50-8	CIDECP1	152302	[Disulfiram binds to Copper] which results in decreased expression of CIDECP1 mRNA	affects^binding|decreases^expression	1	1
Copper	D003300	7440-50-8	CILP	8483	[Disulfiram binds to Copper] which results in decreased expression of CILP mRNA	affects^binding|decreases^expression	1	1
Copper	D003300	7440-50-8	CIRBP	1153	[Disulfiram binds to Copper] which results in increased expression of CIRBP mRNA	affects^binding|increases^expression	1	1
Copper	D003300	7440-50-8	CISD3	284106	[NSC 689534 binds to Copper] which results in decreased expression of CISD3 mRNA	affects^binding|decreases^expression	1	1
Copper	D003300	7440-50-8	CIT	11113	[NSC 689534 binds to Copper] which results in decreased expression of CIT mRNA	affects^binding|decreases^expression	1	1
Copper	D003300	7440-50-8	CKAP4	10970	[Disulfiram binds to Copper] which results in increased expression of CKAP4 mRNA	affects^binding|increases^expression	1	1
Copper	D003300	7440-50-8	CKS2	1164	[Chelating Agents binds to Copper] which results in decreased expression of CKS2 mRNA	affects^binding|decreases^expression	1	1
Copper	D003300	7440-50-8	CLCN4	1183	[NSC 689534 binds to Copper] which results in increased expression of CLCN4 mRNA	affects^binding|increases^expression	1	1
Copper	D003300	7440-50-8	CLDN1	9076	[Disulfiram binds to Copper] which results in increased expression of CLDN1 mRNA	affects^binding|increases^expression	1	1
Copper	D003300	7440-50-8	CLDN1	9076	[NSC 689534 binds to Copper] which results in increased expression of CLDN1 mRNA	affects^binding|increases^expression	1	1
Copper	D003300	7440-50-8	CLDN11	5010	[NSC 689534 binds to Copper] which results in decreased expression of CLDN11 mRNA	affects^binding|decreases^expression	1	1
Copper	D003300	7440-50-8	CLDN12	9069	[NSC 689534 binds to Copper] which results in increased expression of CLDN12 mRNA	affects^binding|increases^expression	1	1
Copper	D003300	7440-50-8	CLDN15	24146	[NSC 689534 binds to Copper] which results in increased expression of CLDN15 mRNA	affects^binding|increases^expression	1	1
Copper	D003300	7440-50-8	CLDN3	1365	[CLDN3 protein results in increased expression of SLC31A1 protein] which results in increased import of and results in increased abundance of Copper	increases^abundance|increases^expression|increases^import	1	1
Copper	D003300	7440-50-8	CLDN3	1365	[NSC 689534 binds to Copper] which results in decreased expression of CLDN3 mRNA	affects^binding|decreases^expression	1	1
Copper	D003300	7440-50-8	CLDN4	1364	[CLDN4 protein results in increased expression of SLC31A1 protein] which results in increased import of and results in increased abundance of Copper	increases^abundance|increases^expression|increases^import	1	1
Copper	D003300	7440-50-8	CLDND1	56650	[NSC 689534 binds to Copper] which results in increased expression of CLDND1 mRNA	affects^binding|increases^expression	1	1
Copper	D003300	7440-50-8	CLGN	1047	[NSC 689534 binds to Copper] which results in increased expression of CLGN mRNA	affects^binding|increases^expression	1	1
Copper	D003300	7440-50-8	CLIC3	9022	[NSC 689534 binds to Copper] which results in increased expression of CLIC3 mRNA	affects^binding|increases^expression	1	1
Copper	D003300	7440-50-8	CLINT1	9685	[NSC 689534 binds to Copper] which results in increased expression of CLINT1 mRNA	affects^binding|increases^expression	1	1
Copper	D003300	7440-50-8	CLIP1	6249	[NSC 689534 binds to Copper] which results in increased expression of CLIP1 mRNA	affects^binding|increases^expression	1	1
Copper	D003300	7440-50-8	CLIP4	79745	[NSC 689534 binds to Copper] which results in increased expression of CLIP4 mRNA	affects^binding|increases^expression	1	1
Copper	D003300	7440-50-8	CLN6	54982	[NSC 689534 binds to Copper] which results in decreased expression of CLN6 mRNA	affects^binding|decreases^expression	1	1
Copper	D003300	7440-50-8	CLN8	2055	[NSC 689534 binds to Copper] which results in increased expression of CLN8 mRNA	affects^binding|increases^expression	1	1
Copper	D003300	7440-50-8	CLP1	10978	[Disulfiram binds to Copper] which results in decreased expression of CLP1 mRNA	affects^binding|decreases^expression	1	1
Copper	D003300	7440-50-8	CLSTN3	9746	[Chelating Agents binds to Copper] which results in decreased expression of CLSTN3 mRNA	affects^binding|decreases^expression	1	1
Copper	D003300	7440-50-8	CLTA	1211	[Disulfiram binds to Copper] which results in decreased expression of CLTA mRNA	affects^binding|decreases^expression	1	1
Copper	D003300	7440-50-8	CLU	1191	[NSC 689534 binds to Copper] which results in increased expression of CLU mRNA	affects^binding|increases^expression	1	1
Copper	D003300	7440-50-8	CLUH	23277	[NSC 689534 binds to Copper] which results in decreased expression of CLUH mRNA	affects^binding|decreases^expression	1	1
Copper	D003300	7440-50-8	CMBL	134147	[NSC 689534 binds to Copper] which results in decreased expression of CMBL mRNA	affects^binding|decreases^expression	1	1
Copper	D003300	7440-50-8	CMKLR2	2825	[Disulfiram binds to Copper] which results in increased expression of CMKLR2 mRNA	affects^binding|increases^expression	1	1
Copper	D003300	7440-50-8	CMTM7	112616	[NSC 689534 binds to Copper] which results in decreased expression of CMTM7 mRNA	affects^binding|decreases^expression	1	1
Copper	D003300	7440-50-8	CNKSR2	22866	[NSC 689534 binds to Copper] which results in decreased expression of CNKSR2 mRNA	affects^binding|decreases^expression	1	1
Copper	D003300	7440-50-8	CNTNAP1	8506	[Disulfiram binds to Copper] which results in increased expression of CNTNAP1 mRNA	affects^binding|increases^expression	1	1
Copper	D003300	7440-50-8	COCH	1690	[NSC 689534 binds to Copper] which results in decreased expression of COCH mRNA	affects^binding|decreases^expression	1	1
Copper	D003300	7440-50-8	COL11A1	1301	[NSC 689534 binds to Copper] which results in increased expression of COL11A1 mRNA	affects^binding|increases^expression	1	1
Copper	D003300	7440-50-8	COL12A1	1303	[Disulfiram binds to Copper] which results in increased expression of COL12A1 mRNA	affects^binding|increases^expression	1	1
Copper	D003300	7440-50-8	COL1A1	1277	[Chelating Agents binds to Copper] which affects the expression of COL1A1 mRNA	affects^binding|affects^expression	1	1
Copper	D003300	7440-50-8	COL1A2	1278	[Disulfiram binds to Copper] which results in increased expression of COL1A2 mRNA	affects^binding|increases^expression	1	1
Copper	D003300	7440-50-8	COL1A2	1278	[NSC 689534 binds to Copper] which results in decreased expression of COL1A2 mRNA	affects^binding|decreases^expression	1	1
Copper	D003300	7440-50-8	COL3A1	1281	[Chelating Agents binds to Copper] which results in decreased expression of COL3A1 mRNA	affects^binding|decreases^expression	2	1
Copper	D003300	7440-50-8	COL3A1	1281	[Disulfiram binds to Copper] which results in increased expression of COL3A1 mRNA	affects^binding|increases^expression	1	1
Copper	D003300	7440-50-8	COL4A1	1282	[Chelating Agents binds to Copper] which results in decreased expression of COL4A1 mRNA	affects^binding|decreases^expression	1	1
Copper	D003300	7440-50-8	COL4A1	1282	[Disulfiram binds to Copper] which results in increased expression of COL4A1 mRNA	affects^binding|increases^expression	1	1
Copper	D003300	7440-50-8	COL4A2	1284	[Chelating Agents binds to Copper] which results in decreased expression of COL4A2 mRNA	affects^binding|decreases^expression	1	1
Copper	D003300	7440-50-8	COL4A3	1285	[Chelating Agents binds to Copper] which results in increased expression of COL4A3 mRNA	affects^binding|increases^expression	1	1
Copper	D003300	7440-50-8	COL4A4	1286	[Chelating Agents binds to Copper] which results in increased expression of COL4A4 mRNA	affects^binding|increases^expression	1	1
Copper	D003300	7440-50-8	COL5A1	1289	[Disulfiram binds to Copper] which results in increased expression of COL5A1 mRNA	affects^binding|increases^expression	1	1
Copper	D003300	7440-50-8	COL5A2	1290	[NSC 689534 binds to Copper] which results in decreased expression of COL5A2 mRNA	affects^binding|decreases^expression	1	1
Copper	D003300	7440-50-8	COL6A1	1291	[Chelating Agents binds to Copper] which results in decreased expression of COL6A1 mRNA	affects^binding|decreases^expression	1	1
Copper	D003300	7440-50-8	COL6A2	1292	[Chelating Agents binds to Copper] which results in increased expression of COL6A2 mRNA	affects^binding|increases^expression	1	1
Copper	D003300	7440-50-8	COMMD9	29099	[Disulfiram binds to Copper] which results in decreased expression of COMMD9 mRNA	affects^binding|decreases^expression	1	1
Copper	D003300	7440-50-8	COQ10B	80219	[NSC 689534 binds to Copper] which results in increased expression of COQ10B mRNA	affects^binding|increases^expression	1	1
Copper	D003300	7440-50-8	COQ8A	56997	[NSC 689534 binds to Copper] which results in decreased expression of COQ8A mRNA	affects^binding|decreases^expression	1	1
Copper	D003300	7440-50-8	COX11	1353	[NSC 689534 binds to Copper] which results in decreased expression of COX11 mRNA	affects^binding|decreases^expression	1	1
Copper	D003300	7440-50-8	COX19	90639	[NSC 689534 binds to Copper] which results in increased expression of COX19 mRNA	affects^binding|increases^expression	1	1
Copper	D003300	7440-50-8	COX2	4513	[AP1S1 gene mutant form affects the metabolism of Copper] which results in decreased expression of COX2 protein	affects^metabolic processing|decreases^expression	1	1
Copper	D003300	7440-50-8	COX2	4513	Copper deficiency results in decreased expression of COX2 protein	decreases^expression	1	1
Copper	D003300	7440-50-8	COX4I1	1327	[AP1S1 gene mutant form affects the metabolism of Copper] which results in decreased expression of COX4I1 protein	affects^metabolic processing|decreases^expression	1	1
Copper	D003300	7440-50-8	COX5A	9377	[NSC 689534 binds to Copper] which results in decreased expression of COX5A mRNA	affects^binding|decreases^expression	1	1
Copper	D003300	7440-50-8	COX7A2	1347	[Copper co-treated with [arsenic trichloride results in increased abundance of Arsenic]] results in decreased expression of COX7A2 mRNA	affects^cotreatment|decreases^expression|increases^abundance	1	1
Copper	D003300	7440-50-8	COX7B	1349	[NSC 689534 binds to Copper] which results in decreased expression of COX7B mRNA	affects^binding|decreases^expression	1	1
Copper	D003300	7440-50-8	CP	1356	Copper deficiency results in decreased expression of CP protein	decreases^expression	2	1
Copper	D003300	7440-50-8	CP	1356	Copper promotes the reaction [pyrrolidine dithiocarbamic acid promotes the reaction [[JUN protein binds to FOS protein] which results in increased expression of and results in increased activity of CP protein]]	affects^binding|increases^activity|increases^expression|increases^reaction	1	1
Copper	D003300	7440-50-8	CP	1356	Copper promotes the reaction [pyrrolidine dithiocarbamic acid results in increased expression of CP protein]	increases^expression|increases^reaction	1	1
Copper	D003300	7440-50-8	CPA4	51200	[NSC 689534 binds to Copper] which results in increased expression of CPA4 mRNA	affects^binding|increases^expression	1	1
Copper	D003300	7440-50-8	CPEB2	132864	[NSC 689534 binds to Copper] which results in increased expression of CPEB2 mRNA	affects^binding|increases^expression	1	1
Copper	D003300	7440-50-8	CPEB3	22849	[NSC 689534 binds to Copper] which results in increased expression of CPEB3 mRNA	affects^binding|increases^expression	1	1
Copper	D003300	7440-50-8	CPEB4	80315	[NSC 689534 binds to Copper] which results in increased expression of CPEB4 mRNA	affects^binding|increases^expression	1	1
Copper	D003300	7440-50-8	CPNE8	144402	[NSC 689534 binds to Copper] which results in increased expression of CPNE8 mRNA	affects^binding|increases^expression	1	1
Copper	D003300	7440-50-8	CPSF3	51692	[NSC 689534 binds to Copper] which results in decreased expression of CPSF3 mRNA	affects^binding|decreases^expression	1	1
Copper	D003300	7440-50-8	CPSF6	11052	[NSC 689534 binds to Copper] which results in decreased expression of CPSF6 mRNA	affects^binding|decreases^expression	1	1
Copper	D003300	7440-50-8	CRABP2	1382	[Disulfiram binds to Copper] which results in decreased expression of CRABP2 mRNA	affects^binding|decreases^expression	1	1
Copper	D003300	7440-50-8	CRABP2	1382	[NSC 689534 binds to Copper] which results in decreased expression of CRABP2 mRNA	affects^binding|decreases^expression	1	1
Copper	D003300	7440-50-8	CREB1	1385	[Chelating Agents binds to Copper] which results in increased expression of CREB1 mRNA	affects^binding|increases^expression	1	1
Copper	D003300	7440-50-8	CREB3	10488	[Chelating Agents binds to Copper] which results in increased expression of CREB3 mRNA	affects^binding|increases^expression	1	1
Copper	D003300	7440-50-8	CREB3L1	90993	[Chelating Agents binds to Copper] which results in decreased expression of CREB3L1 mRNA	affects^binding|decreases^expression	1	1
Copper	D003300	7440-50-8	CREB3L2	64764	[Chelating Agents binds to Copper] which results in decreased expression of CREB3L2 mRNA	affects^binding|decreases^expression	1	1
Copper	D003300	7440-50-8	CREB3L2	64764	[Chelating Agents binds to Copper] which results in increased expression of CREB3L2 mRNA	affects^binding|increases^expression	1	1
Copper	D003300	7440-50-8	CREB3L4	148327	[Chelating Agents binds to Copper] which affects the expression of CREB3L4 mRNA	affects^binding|affects^expression	1	1
Copper	D003300	7440-50-8	CREB5	9586	[Chelating Agents binds to Copper] which results in increased expression of CREB5 mRNA	affects^binding|increases^expression	1	1
Copper	D003300	7440-50-8	CREBBP	1387	[Chelating Agents binds to Copper] which results in increased expression of CREBBP mRNA	affects^binding|increases^expression	1	1
Copper	D003300	7440-50-8	CREBRF	153222	[NSC 689534 binds to Copper] which results in increased expression of CREBRF mRNA	affects^binding|increases^expression	1	1
Copper	D003300	7440-50-8	CREG2	200407	[NSC 689534 binds to Copper] which results in decreased expression of CREG2 mRNA	affects^binding|decreases^expression	1	1
Copper	D003300	7440-50-8	CRELD2	79174	[Disulfiram binds to Copper] which results in decreased expression of CRELD2 mRNA	affects^binding|decreases^expression	1	1
Copper	D003300	7440-50-8	CREM	1390	[Chelating Agents binds to Copper] which results in decreased expression of CREM mRNA	affects^binding|decreases^expression	1	1
Copper	D003300	7440-50-8	CREM	1390	[NSC 689534 binds to Copper] which results in increased expression of CREM mRNA	affects^binding|increases^expression	1	1
Copper	D003300	7440-50-8	CRIM1	51232	[Disulfiram binds to Copper] which results in increased expression of CRIM1 mRNA	affects^binding|increases^expression	1	1
Copper	D003300	7440-50-8	CRIPT	9419	[Disulfiram binds to Copper] which results in decreased expression of CRIPT mRNA	affects^binding|decreases^expression	1	1
Copper	D003300	7440-50-8	CRISPLD2	83716	[Disulfiram binds to Copper] which results in decreased expression of CRISPLD2 mRNA	affects^binding|decreases^expression	1	1
Copper	D003300	7440-50-8	CRISPLD2	83716	[NSC 689534 binds to Copper] which results in increased expression of CRISPLD2 mRNA	affects^binding|increases^expression	1	1
Copper	D003300	7440-50-8	CRK	1398	[Chelating Agents binds to Copper] which results in increased expression of CRK mRNA	affects^binding|increases^expression	1	1
Copper	D003300	7440-50-8	CRKL	1399	[Chelating Agents binds to Copper] which results in increased expression of CRKL mRNA	affects^binding|increases^expression	1	1
Copper	D003300	7440-50-8	CROP	100160140	[Disulfiram binds to Copper] which results in increased expression of CROP mRNA	affects^binding|increases^expression	1	1
Copper	D003300	7440-50-8	CRP	1401	[Zinc co-treated with Copper co-treated with Aluminum] results in increased expression of CRP protein	affects^cotreatment|increases^expression	1	1
Copper	D003300	7440-50-8	CRTC2	200186	[Chelating Agents binds to Copper] which results in increased expression of CRTC2 mRNA	affects^binding|increases^expression	1	1
Copper	D003300	7440-50-8	CRTC3	64784	[Chelating Agents binds to Copper] which results in decreased expression of CRTC3 mRNA	affects^binding|decreases^expression	1	1
Copper	D003300	7440-50-8	CRYAB	1410	Copper results in increased expression of CRYAB mRNA	increases^expression	1	1
Copper	D003300	7440-50-8	CRYAB	1410	[Disulfiram binds to Copper] which results in decreased expression of CRYAB mRNA	affects^binding|decreases^expression	1	1
Copper	D003300	7440-50-8	CRYAB	1410	[NSC 689534 binds to Copper] which results in increased expression of CRYAB mRNA	affects^binding|increases^expression	1	1
Copper	D003300	7440-50-8	CRYZ	1429	[NSC 689534 binds to Copper] which results in decreased expression of CRYZ mRNA	affects^binding|decreases^expression	1	1
Copper	D003300	7440-50-8	CSE1L	1434	[Disulfiram binds to Copper] which results in decreased expression of CSE1L mRNA	affects^binding|decreases^expression	1	1
Copper	D003300	7440-50-8	CSE1L	1434	[Thiosemicarbazones binds to Copper] which results in increased expression of CSE1L protein	affects^binding|increases^expression	1	1
Copper	D003300	7440-50-8	CSF1	1435	[Chelating Agents binds to Copper] which affects the expression of CSF1 mRNA	affects^binding|affects^expression	1	1
Copper	D003300	7440-50-8	CSF3	1440	[Chelating Agents binds to Copper] which results in increased expression of CSF3 mRNA	affects^binding|increases^expression	1	1
Copper	D003300	7440-50-8	CSNK1E	1454	[Disulfiram binds to Copper] which results in increased expression of CSNK1E mRNA	affects^binding|increases^expression	1	1
Copper	D003300	7440-50-8	CSNK2A1	1457	[Chelating Agents binds to Copper] which results in increased expression of CSNK2A1 mRNA	affects^binding|increases^expression	1	1
Copper	D003300	7440-50-8	CSNK2A2	1459	[Chelating Agents binds to Copper] which results in increased expression of CSNK2A2 mRNA	affects^binding|increases^expression	1	1
Copper	D003300	7440-50-8	CSPG4	1464	[Chelating Agents binds to Copper] which results in decreased expression of CSPG4 mRNA	affects^binding|decreases^expression	1	1
Copper	D003300	7440-50-8	CSRNP1	64651	[NSC 689534 binds to Copper] which results in increased expression of CSRNP1 mRNA	affects^binding|increases^expression	1	1
Copper	D003300	7440-50-8	CSRNP3	80034	[NSC 689534 binds to Copper] which results in decreased expression of CSRNP3 mRNA	affects^binding|decreases^expression	1	1
Copper	D003300	7440-50-8	CSRP2	1466	[Disulfiram binds to Copper] which results in decreased expression of CSRP2 mRNA	affects^binding|decreases^expression	1	1
Copper	D003300	7440-50-8	CST6	1474	[Disulfiram binds to Copper] which results in decreased expression of CST6 mRNA	affects^binding|decreases^expression	1	1
Copper	D003300	7440-50-8	CSTA	1475	[NSC 689534 binds to Copper] which results in increased expression of CSTA mRNA	affects^binding|increases^expression	1	1
Copper	D003300	7440-50-8	CSTF3	1479	[NSC 689534 binds to Copper] which results in decreased expression of CSTF3 mRNA	affects^binding|decreases^expression	1	1
Copper	D003300	7440-50-8	CT45A3	441519	[Disulfiram binds to Copper] which results in decreased expression of CT45A3 mRNA	affects^binding|decreases^expression	1	1
Copper	D003300	7440-50-8	CTH	1491	[NSC 689534 binds to Copper] which results in increased expression of CTH mRNA	affects^binding|increases^expression	1	1
Copper	D003300	7440-50-8	CTNNA1	1495	[Chelating Agents binds to Copper] which results in increased expression of CTNNA1 mRNA	affects^binding|increases^expression	1	1
Copper	D003300	7440-50-8	CTPS1	1503	[NSC 689534 binds to Copper] which results in decreased expression of CTPS1 mRNA	affects^binding|decreases^expression	1	1
Copper	D003300	7440-50-8	CTPS2	56474	[NSC 689534 binds to Copper] which results in decreased expression of CTPS2 mRNA	affects^binding|decreases^expression	1	1
Copper	D003300	7440-50-8	CTRL	1506	[NSC 689534 binds to Copper] which results in decreased expression of CTRL mRNA	affects^binding|decreases^expression	1	1
Copper	D003300	7440-50-8	CTSB	1508	[Chelating Agents binds to Copper] which results in decreased expression of CTSB mRNA	affects^binding|decreases^expression	1	1
Copper	D003300	7440-50-8	CTSC	1075	[Chelating Agents binds to Copper] which results in decreased expression of CTSC mRNA	affects^binding|decreases^expression	1	1
Copper	D003300	7440-50-8	CTSD	1509	[Chelating Agents binds to Copper] which results in decreased expression of CTSD mRNA	affects^binding|decreases^expression	1	1
Copper	D003300	7440-50-8	CTSD	1509	[NSC 689534 binds to Copper] which results in increased expression of CTSD mRNA	affects^binding|increases^expression	1	1
Copper	D003300	7440-50-8	CTSF	8722	[Chelating Agents binds to Copper] which results in decreased expression of CTSF mRNA	affects^binding|decreases^expression	1	1
Copper	D003300	7440-50-8	CTSH	1512	[Chelating Agents binds to Copper] which results in decreased expression of CTSH mRNA	affects^binding|decreases^expression	1	1
Copper	D003300	7440-50-8	CTSL	1514	[Chelating Agents binds to Copper] which results in increased expression of CTSL mRNA	affects^binding|increases^expression	1	1
Copper	D003300	7440-50-8	CTSS	1520	[Chelating Agents binds to Copper] which results in increased expression of CTSS mRNA	affects^binding|increases^expression	1	1
Copper	D003300	7440-50-8	CTSZ	1522	[Chelating Agents binds to Copper] which results in decreased expression of CTSZ mRNA	affects^binding|decreases^expression	1	1
Copper	D003300	7440-50-8	CWC22	57703	Copper results in increased expression of CWC22 protein	increases^expression	1	1
Copper	D003300	7440-50-8	CWC25	54883	[Disulfiram binds to Copper] which results in decreased expression of CWC25 mRNA	affects^binding|decreases^expression	1	1
Copper	D003300	7440-50-8	CXCL1	2919	Copper results in increased expression of CXCL1	increases^expression	1	1
Copper	D003300	7440-50-8	CXCL2	2920	[Chelating Agents binds to Copper] which affects the expression of CXCL2 mRNA	affects^binding|affects^expression	1	1
Copper	D003300	7440-50-8	CXCL2	2920	[NSC 689534 binds to Copper] which results in increased expression of CXCL2 mRNA	affects^binding|increases^expression	1	1
Copper	D003300	7440-50-8	CXCL3	2921	[NSC 689534 binds to Copper] which results in increased expression of CXCL3 mRNA	affects^binding|increases^expression	1	1
Copper	D003300	7440-50-8	CXCL8	3576	[Chelating Agents binds to Copper] which results in increased expression of CXCL8 mRNA	affects^binding|increases^expression	1	1
Copper	D003300	7440-50-8	CXCL8	3576	Copper analog results in increased expression of CXCL8 mRNA	increases^expression	1	1
Copper	D003300	7440-50-8	CXCL8	3576	Copper results in increased expression of CXCL8 mRNA	increases^expression	2	1
Copper	D003300	7440-50-8	CXCL8	3576	Copper results in increased expression of CXCL8 protein	increases^expression	2	1
Copper	D003300	7440-50-8	CXCL8	3576	N-(3,5-bis(trifluoromethyl)phenyl)-5-chloro-2-hydroxybenzamide inhibits the reaction [Copper results in increased expression of CXCL8 mRNA]	decreases^reaction|increases^expression	1	1
Copper	D003300	7440-50-8	CXCL8	3576	[NSC 689534 binds to Copper] which results in increased expression of CXCL8 mRNA	affects^binding|increases^expression	1	1
Copper	D003300	7440-50-8	CXCL8	3576	RELA mRNA affects the reaction [Copper results in increased expression of CXCL8 mRNA]	affects^reaction|increases^expression	1	1
Copper	D003300	7440-50-8	CXCL8	3576	Trientine inhibits the reaction [Copper results in increased expression of CXCL8 mRNA]	decreases^reaction|increases^expression	1	1
Copper	D003300	7440-50-8	CXCL8	3576	Trientine inhibits the reaction [Copper results in increased expression of CXCL8 protein]	decreases^reaction|increases^expression	1	1
Copper	D003300	7440-50-8	CXCL8	3576	[Trientine results in decreased activity of Copper] which results in decreased expression of CXCL8	decreases^activity|decreases^expression	1	1
Copper	D003300	7440-50-8	CXCR4	7852	[Disulfiram binds to Copper] which results in decreased expression of CXCR4 mRNA	affects^binding|decreases^expression	1	1
Copper	D003300	7440-50-8	CYB5B	80777	[NSC 689534 binds to Copper] which results in decreased expression of CYB5B mRNA	affects^binding|decreases^expression	1	1
Copper	D003300	7440-50-8	CYCS	54205	[Chelating Agents binds to Copper] which results in increased expression of CYCS mRNA	affects^binding|increases^expression	1	1
Copper	D003300	7440-50-8	CYCS	54205	Copper deficiency results in decreased expression of CYCS protein	decreases^expression	1	1
Copper	D003300	7440-50-8	CYCS	54205	[Thiosemicarbazones binds to Copper] which results in increased expression of CYCS protein	affects^binding|increases^expression	1	1
Copper	D003300	7440-50-8	CYLD	1540	[NSC 689534 binds to Copper] which results in increased expression of CYLD mRNA	affects^binding|increases^expression	1	1
Copper	D003300	7440-50-8	CYP11A1	1583	Copper affects the expression of CYP11A1 mRNA	affects^expression	1	1
Copper	D003300	7440-50-8	CYP19A1	1588	Copper affects the expression of CYP19A1 mRNA	affects^expression	1	1
Copper	D003300	7440-50-8	CYP19A1	1588	Copper inhibits the reaction [FSHB protein results in increased expression of CYP19A1 mRNA]	decreases^reaction|increases^expression	1	1
Copper	D003300	7440-50-8	CYP19A1	1588	Copper promotes the reaction [[FSH-BI protein, human analog co-treated with FSHB protein] results in decreased expression of CYP19A1 mRNA]	affects^cotreatment|decreases^expression|increases^reaction	1	1
Copper	D003300	7440-50-8	CYP19A1	1588	Copper results in increased expression of CYP19A1 mRNA	increases^expression	1	1
Copper	D003300	7440-50-8	CYP1B1	1545	[NSC 689534 binds to Copper] which results in increased expression of CYP1B1 mRNA	affects^binding|increases^expression	1	1
Copper	D003300	7440-50-8	CYP27B1	1594	[NSC 689534 binds to Copper] which results in increased expression of CYP27B1 mRNA	affects^binding|increases^expression	1	1
Copper	D003300	7440-50-8	CYP2R1	120227	[Disulfiram binds to Copper] which results in increased expression of CYP2R1 mRNA	affects^binding|increases^expression	1	1
Copper	D003300	7440-50-8	CYP4F11	57834	[NSC 689534 binds to Copper] which results in increased expression of CYP4F11 mRNA	affects^binding|increases^expression	1	1
Copper	D003300	7440-50-8	CYSTM1	84418	[NSC 689534 binds to Copper] which results in increased expression of CYSTM1 mRNA	affects^binding|increases^expression	1	1
Copper	D003300	7440-50-8	DAB2IP	153090	[Chelating Agents binds to Copper] which results in decreased expression of DAB2IP mRNA	affects^binding|decreases^expression	1	1
Copper	D003300	7440-50-8	DACH1	1602	[NSC 689534 binds to Copper] which results in decreased expression of DACH1 mRNA	affects^binding|decreases^expression	1	1
Copper	D003300	7440-50-8	DAG1	1605	[Disulfiram binds to Copper] which results in increased expression of DAG1 mRNA	affects^binding|increases^expression	1	1
Copper	D003300	7440-50-8	DAPK1	1612	[Chelating Agents binds to Copper] which affects the expression of DAPK1 mRNA	affects^binding|affects^expression	1	1
Copper	D003300	7440-50-8	DAW1	164781	[NSC 689534 binds to Copper] which results in increased expression of DAW1 mRNA	affects^binding|increases^expression	1	1
Copper	D003300	7440-50-8	DBF4	10926	[Chelating Agents binds to Copper] which results in decreased expression of DBF4 mRNA	affects^binding|decreases^expression	1	1
Copper	D003300	7440-50-8	DBI	1622	[NSC 689534 binds to Copper] which results in decreased expression of DBI mRNA	affects^binding|decreases^expression	1	1
Copper	D003300	7440-50-8	DBNL	28988	[Chelating Agents binds to Copper] which results in decreased expression of DBNL mRNA	affects^binding|decreases^expression	1	1
Copper	D003300	7440-50-8	DCAF13	25879	[Disulfiram binds to Copper] which results in decreased expression of DCAF13 mRNA	affects^binding|decreases^expression	1	1
Copper	D003300	7440-50-8	DCAF13	25879	[NSC 689534 binds to Copper] which results in increased expression of DCAF13 mRNA	affects^binding|increases^expression	1	1
Copper	D003300	7440-50-8	DCTPP1	79077	[NSC 689534 binds to Copper] which results in decreased expression of DCTPP1 mRNA	affects^binding|decreases^expression	1	1
Copper	D003300	7440-50-8	DDB2	1643	[Chelating Agents binds to Copper] which results in increased expression of DDB2 mRNA	affects^binding|increases^expression	1	1
Copper	D003300	7440-50-8	DDC	1644	[NSC 689534 binds to Copper] which results in increased expression of DDC mRNA	affects^binding|increases^expression	1	1
Copper	D003300	7440-50-8	DDIT3	1649	[Chelating Agents binds to Copper] which results in increased expression of DDIT3 mRNA	affects^binding|increases^expression	1	1
Copper	D003300	7440-50-8	DDIT3	1649	[Disulfiram binds to Copper] which results in decreased expression of DDIT3 mRNA	affects^binding|decreases^expression	1	1
Copper	D003300	7440-50-8	DDIT3	1649	[NSC 689534 binds to Copper] which results in increased expression of DDIT3 mRNA	affects^binding|increases^expression	1	1
Copper	D003300	7440-50-8	DDIT4	54541	[Chelating Agents binds to Copper] which results in increased expression of DDIT4 mRNA	affects^binding|increases^expression	1	1
Copper	D003300	7440-50-8	DDIT4	54541	[Copper co-treated with [arsenic trichloride results in increased abundance of Arsenic]] results in increased expression of DDIT4 mRNA	affects^cotreatment|increases^abundance|increases^expression	1	1
Copper	D003300	7440-50-8	DDIT4	54541	[NSC 689534 binds to Copper] which results in increased expression of DDIT4 mRNA	affects^binding|increases^expression	1	1
Copper	D003300	7440-50-8	DDX10	1662	[NSC 689534 binds to Copper] which results in increased expression of DDX10 mRNA	affects^binding|increases^expression	1	1
Copper	D003300	7440-50-8	DDX39A	10212	[Disulfiram binds to Copper] which results in decreased expression of DDX39A mRNA	affects^binding|decreases^expression	1	1
Copper	D003300	7440-50-8	DDX46	9879	[NSC 689534 binds to Copper] which results in decreased expression of DDX46 mRNA	affects^binding|decreases^expression	1	1
Copper	D003300	7440-50-8	DDX56	54606	[Chelating Agents binds to Copper] which results in decreased expression of DDX56 mRNA	affects^binding|decreases^expression	1	1
Copper	D003300	7440-50-8	DDX60	55601	[Disulfiram binds to Copper] which results in increased expression of DDX60 mRNA	affects^binding|increases^expression	1	1
Copper	D003300	7440-50-8	DEAF1	10522	[NSC 689534 binds to Copper] which results in decreased expression of DEAF1 mRNA	affects^binding|decreases^expression	1	1
Copper	D003300	7440-50-8	DEDD2	162989	[Disulfiram binds to Copper] which results in decreased expression of DEDD2 mRNA	affects^binding|decreases^expression	1	1
Copper	D003300	7440-50-8	DEFB103B	55894	[Disulfiram binds to Copper] which results in decreased expression of DEFB103B mRNA	affects^binding|decreases^expression	1	1
Copper	D003300	7440-50-8	DELE1	9812	[NSC 689534 binds to Copper] which results in decreased expression of DELE1 mRNA	affects^binding|decreases^expression	1	1
Copper	D003300	7440-50-8	DENND2A	27147	[NSC 689534 binds to Copper] which results in decreased expression of DENND2A mRNA	affects^binding|decreases^expression	1	1
Copper	D003300	7440-50-8	DENND2C	163259	[NSC 689534 binds to Copper] which results in increased expression of DENND2C mRNA	affects^binding|increases^expression	1	1
Copper	D003300	7440-50-8	DEPDC1	55635	[NSC 689534 binds to Copper] which results in decreased expression of DEPDC1 mRNA	affects^binding|decreases^expression	1	1
Copper	D003300	7440-50-8	DFFA	1676	[Chelating Agents binds to Copper] which results in decreased expression of DFFA mRNA	affects^binding|decreases^expression	1	1
Copper	D003300	7440-50-8	DFFB	1677	[Chelating Agents binds to Copper] which results in decreased expression of DFFB mRNA	affects^binding|decreases^expression	1	1
Copper	D003300	7440-50-8	DFFB	1677	[NSC 689534 binds to Copper] which results in decreased expression of DFFB mRNA	affects^binding|decreases^expression	1	1
Copper	D003300	7440-50-8	DGKH	160851	[NSC 689534 binds to Copper] which results in increased expression of DGKH mRNA	affects^binding|increases^expression	1	1
Copper	D003300	7440-50-8	DHCR24	1718	[NSC 689534 binds to Copper] which results in decreased expression of DHCR24 mRNA	affects^binding|decreases^expression	1	1
Copper	D003300	7440-50-8	DHCR7	1717	[NSC 689534 binds to Copper] which results in decreased expression of DHCR7 mRNA	affects^binding|decreases^expression	1	1
Copper	D003300	7440-50-8	DHDH	27294	[Disulfiram binds to Copper] which results in decreased expression of DHDH mRNA	affects^binding|decreases^expression	1	1
Copper	D003300	7440-50-8	DHFR	1719	[NSC 689534 binds to Copper] which results in decreased expression of DHFR mRNA	affects^binding|decreases^expression	1	1
Copper	D003300	7440-50-8	DHRS2	10202	[Disulfiram binds to Copper] which results in decreased expression of DHRS2 mRNA	affects^binding|decreases^expression	1	1
Copper	D003300	7440-50-8	DHRS2	10202	[NSC 689534 binds to Copper] which results in increased expression of DHRS2 mRNA	affects^binding|increases^expression	1	1
Copper	D003300	7440-50-8	DHRS3	9249	[Disulfiram binds to Copper] which results in increased expression of DHRS3 mRNA	affects^binding|increases^expression	1	1
Copper	D003300	7440-50-8	DHRS9	10170	[NSC 689534 binds to Copper] which results in increased expression of DHRS9 mRNA	affects^binding|increases^expression	1	1
Copper	D003300	7440-50-8	DHTKD1	55526	[NSC 689534 binds to Copper] which results in decreased expression of DHTKD1 mRNA	affects^binding|decreases^expression	1	1
Copper	D003300	7440-50-8	DHX9	1660	[NSC 689534 binds to Copper] which results in decreased expression of DHX9 mRNA	affects^binding|decreases^expression	1	1
Copper	D003300	7440-50-8	DIPK1B	138311	[NSC 689534 binds to Copper] which results in decreased expression of DIPK1B mRNA	affects^binding|decreases^expression	1	1
Copper	D003300	7440-50-8	DKK3	27122	[Disulfiram binds to Copper] which results in increased expression of DKK3 mRNA	affects^binding|increases^expression	1	1
Copper	D003300	7440-50-8	DLEU2	8847	[NSC 689534 binds to Copper] which results in decreased expression of DLEU2 mRNA	affects^binding|decreases^expression	1	1
Copper	D003300	7440-50-8	DLGAP5	9787	[NSC 689534 binds to Copper] which results in decreased expression of DLGAP5 mRNA	affects^binding|decreases^expression	1	1
Copper	D003300	7440-50-8	DLL1	28514	[Disulfiram binds to Copper] which results in decreased expression of DLL1 mRNA	affects^binding|decreases^expression	1	1
Copper	D003300	7440-50-8	DMAC2L	27109	[NSC 689534 binds to Copper] which results in decreased expression of DMAC2L mRNA	affects^binding|decreases^expression	1	1
Copper	D003300	7440-50-8	DNAAF3	352909	[NSC 689534 binds to Copper] which results in decreased expression of DNAAF3 mRNA	affects^binding|decreases^expression	1	1
Copper	D003300	7440-50-8	DNAAF5	54919	[NSC 689534 binds to Copper] which results in decreased expression of DNAAF5 mRNA	affects^binding|decreases^expression	1	1
Copper	D003300	7440-50-8	DNAH5	1767	[NSC 689534 binds to Copper] which results in decreased expression of DNAH5 mRNA	affects^binding|decreases^expression	1	1
Copper	D003300	7440-50-8	DNAI4	79819	[NSC 689534 binds to Copper] which results in increased expression of DNAI4 mRNA	affects^binding|increases^expression	1	1
Copper	D003300	7440-50-8	DNAJA1	3301	[Disulfiram binds to Copper] which results in decreased expression of DNAJA1 mRNA	affects^binding|decreases^expression	1	1
Copper	D003300	7440-50-8	DNAJA1	3301	[Organoselenium Compounds binds to Copper] which results in increased expression of DNAJA1 mRNA	affects^binding|increases^expression	1	1
Copper	D003300	7440-50-8	DNAJA4	55466	[Disulfiram binds to Copper] which results in decreased expression of DNAJA4 mRNA	affects^binding|decreases^expression	1	1
Copper	D003300	7440-50-8	DNAJA4	55466	[NSC 689534 binds to Copper] which results in increased expression of DNAJA4 mRNA	affects^binding|increases^expression	1	1
Copper	D003300	7440-50-8	DNAJA4	55466	[Organoselenium Compounds binds to Copper] which results in increased expression of DNAJA4 mRNA	affects^binding|increases^expression	1	1
Copper	D003300	7440-50-8	DNAJB1	3337	[Copper co-treated with [arsenic trichloride results in increased abundance of Arsenic]] results in increased expression of DNAJB1 mRNA	affects^cotreatment|increases^abundance|increases^expression	1	1
Copper	D003300	7440-50-8	DNAJB1	3337	[Disulfiram binds to Copper] which results in decreased expression of DNAJB1 mRNA	affects^binding|decreases^expression	1	1
Copper	D003300	7440-50-8	DNAJB1	3337	[NSC 689534 binds to Copper] which results in increased expression of DNAJB1 mRNA	affects^binding|increases^expression	1	1
Copper	D003300	7440-50-8	DNAJB1	3337	[Organoselenium Compounds binds to Copper] which results in increased expression of DNAJB1 mRNA	affects^binding|increases^expression	1	1
Copper	D003300	7440-50-8	DNAJB4	11080	[NSC 689534 binds to Copper] which results in increased expression of DNAJB4 mRNA	affects^binding|increases^expression	1	1
Copper	D003300	7440-50-8	DNAJB4	11080	[Organoselenium Compounds binds to Copper] which results in increased expression of DNAJB4 mRNA	affects^binding|increases^expression	1	1
Copper	D003300	7440-50-8	DNAJB6	10049	[Disulfiram binds to Copper] which results in decreased expression of DNAJB6 mRNA	affects^binding|decreases^expression	1	1
Copper	D003300	7440-50-8	DNAJB6	10049	[Organoselenium Compounds binds to Copper] which results in increased expression of DNAJB6 mRNA	affects^binding|increases^expression	1	1
Copper	D003300	7440-50-8	DNAJB9	4189	[NSC 689534 binds to Copper] which results in increased expression of DNAJB9 mRNA	affects^binding|increases^expression	1	1
Copper	D003300	7440-50-8	DNAJB9	4189	[Organoselenium Compounds binds to Copper] which results in increased expression of DNAJB9 mRNA	affects^binding|increases^expression	1	1
Copper	D003300	7440-50-8	DNAJC3	5611	[Disulfiram binds to Copper] which results in decreased expression of DNAJC3 mRNA	affects^binding|decreases^expression	1	1
Copper	D003300	7440-50-8	DNAJC3	5611	[NSC 689534 binds to Copper] which results in increased expression of DNAJC3 mRNA	affects^binding|increases^expression	1	1
Copper	D003300	7440-50-8	DNER	92737	[NSC 689534 binds to Copper] which results in increased expression of DNER mRNA	affects^binding|increases^expression	1	1
Copper	D003300	7440-50-8	DNMBP	23268	[NSC 689534 binds to Copper] which results in decreased expression of DNMBP mRNA	affects^binding|decreases^expression	1	1
Copper	D003300	7440-50-8	DNMT1	1786	Copper results in decreased expression of DNMT1 mRNA	decreases^expression	1	1
Copper	D003300	7440-50-8	DNMT1	1786	[NSC 689534 binds to Copper] which results in decreased expression of DNMT1 mRNA	affects^binding|decreases^expression	1	1
Copper	D003300	7440-50-8	DNMT3A	1788	Copper results in decreased expression of DNMT3A mRNA	decreases^expression	1	1
Copper	D003300	7440-50-8	DNPH1	10591	[NSC 689534 binds to Copper] which results in decreased expression of DNPH1 mRNA	affects^binding|decreases^expression	1	1
Copper	D003300	7440-50-8	DOCK3	1795	[NSC 689534 binds to Copper] which results in increased expression of DOCK3 mRNA	affects^binding|increases^expression	1	1
Copper	D003300	7440-50-8	DORIP1	122525	[NSC 689534 binds to Copper] which results in increased expression of DORIP1 mRNA	affects^binding|increases^expression	1	1
Copper	D003300	7440-50-8	DPH3	285381	[Disulfiram binds to Copper] which results in decreased expression of DPH3 mRNA	affects^binding|decreases^expression	1	1
Copper	D003300	7440-50-8	DPH3	285381	[NSC 689534 binds to Copper] which results in increased expression of DPH3 mRNA	affects^binding|increases^expression	1	1
Copper	D003300	7440-50-8	DPYSL3	1809	[NSC 689534 binds to Copper] which results in decreased expression of DPYSL3 mRNA	affects^binding|decreases^expression	1	1
Copper	D003300	7440-50-8	DRAM1	55332	[Disulfiram binds to Copper] which results in increased expression of DRAM1 mRNA	affects^binding|increases^expression	1	1
Copper	D003300	7440-50-8	DRC8	84288	[NSC 689534 binds to Copper] which results in increased expression of DRC8 mRNA	affects^binding|increases^expression	1	1
Copper	D003300	7440-50-8	DSC2	1824	[NSC 689534 binds to Copper] which results in decreased expression of DSC2 mRNA	affects^binding|decreases^expression	1	1
Copper	D003300	7440-50-8	DSCC1	79075	[NSC 689534 binds to Copper] which results in decreased expression of DSCC1 mRNA	affects^binding|decreases^expression	1	1
Copper	D003300	7440-50-8	DSE	29940	[Disulfiram binds to Copper] which results in increased expression of DSE mRNA	affects^binding|increases^expression	1	1
Copper	D003300	7440-50-8	DST	667	[NSC 689534 binds to Copper] which results in increased expression of DST mRNA	affects^binding|increases^expression	1	1
Copper	D003300	7440-50-8	DTL	51514	[NSC 689534 binds to Copper] which results in decreased expression of DTL mRNA	affects^binding|decreases^expression	1	1
Copper	D003300	7440-50-8	DTYMK	1841	[NSC 689534 binds to Copper] which results in decreased expression of DTYMK mRNA	affects^binding|decreases^expression	1	1
Copper	D003300	7440-50-8	DUSP1	1843	[Chelating Agents binds to Copper] which results in increased expression of DUSP1 mRNA	affects^binding|increases^expression	1	1
Copper	D003300	7440-50-8	DUSP1	1843	[NSC 689534 binds to Copper] which results in increased expression of DUSP1 mRNA	affects^binding|increases^expression	1	1
Copper	D003300	7440-50-8	DUSP10	11221	[Chelating Agents binds to Copper] which affects the expression of DUSP10 mRNA	affects^binding|affects^expression	1	1
Copper	D003300	7440-50-8	DUSP10	11221	[NSC 689534 binds to Copper] which results in increased expression of DUSP10 mRNA	affects^binding|increases^expression	1	1
Copper	D003300	7440-50-8	DUSP16	80824	[Chelating Agents binds to Copper] which results in increased expression of DUSP16 mRNA	affects^binding|increases^expression	1	1
Copper	D003300	7440-50-8	DUSP2	1844	[Disulfiram binds to Copper] which results in decreased expression of DUSP2 mRNA	affects^binding|decreases^expression	1	1
Copper	D003300	7440-50-8	DUSP3	1845	[Chelating Agents binds to Copper] which results in increased expression of DUSP3 mRNA	affects^binding|increases^expression	1	1
Copper	D003300	7440-50-8	DUSP4	1846	[Chelating Agents binds to Copper] which results in increased expression of DUSP4 mRNA	affects^binding|increases^expression	1	1
Copper	D003300	7440-50-8	DUSP5	1847	[Chelating Agents binds to Copper] which results in increased expression of DUSP5 mRNA	affects^binding|increases^expression	1	1
Copper	D003300	7440-50-8	DUSP5	1847	[Disulfiram binds to Copper] which results in decreased expression of DUSP5 mRNA	affects^binding|decreases^expression	1	1
Copper	D003300	7440-50-8	DUSP5	1847	[NSC 689534 binds to Copper] which results in increased expression of DUSP5 mRNA	affects^binding|increases^expression	1	1
Copper	D003300	7440-50-8	DUSP6	1848	[Chelating Agents binds to Copper] which results in increased expression of DUSP6 mRNA	affects^binding|increases^expression	1	1
Copper	D003300	7440-50-8	DUSP8	1850	[NSC 689534 binds to Copper] which results in increased expression of DUSP8 mRNA	affects^binding|increases^expression	1	1
Copper	D003300	7440-50-8	DUSP9	1852	[Chelating Agents binds to Copper] which results in decreased expression of DUSP9 mRNA	affects^binding|decreases^expression	1	1
Copper	D003300	7440-50-8	DUSP9	1852	[NSC 689534 binds to Copper] which results in decreased expression of DUSP9 mRNA	affects^binding|decreases^expression	1	1
Copper	D003300	7440-50-8	DUT	1854	[NSC 689534 binds to Copper] which results in decreased expression of DUT mRNA	affects^binding|decreases^expression	1	1
Copper	D003300	7440-50-8	DVL2	1856	[Chelating Agents binds to Copper] which results in increased expression of DVL2 mRNA	affects^binding|increases^expression	1	1
Copper	D003300	7440-50-8	DYNC2I2	89891	[NSC 689534 binds to Copper] which results in decreased expression of DYNC2I2 mRNA	affects^binding|decreases^expression	1	1
Copper	D003300	7440-50-8	DYNLL2	140735	[Disulfiram binds to Copper] which results in decreased expression of DYNLL2 mRNA	affects^binding|decreases^expression	1	1
Copper	D003300	7440-50-8	DYRK3	8444	[NSC 689534 binds to Copper] which results in increased expression of DYRK3 mRNA	affects^binding|increases^expression	1	1
Copper	D003300	7440-50-8	E2F1	1869	[Chelating Agents binds to Copper] which results in decreased expression of E2F1 mRNA	affects^binding|decreases^expression	1	1
Copper	D003300	7440-50-8	E2F1	1869	[Chelating Agents binds to Copper] which results in increased expression of E2F1 mRNA	affects^binding|increases^expression	1	1
Copper	D003300	7440-50-8	E2F1	1869	[NSC 689534 binds to Copper] which results in decreased expression of E2F1 mRNA	affects^binding|decreases^expression	1	1
Copper	D003300	7440-50-8	E2F2	1870	[Chelating Agents binds to Copper] which results in decreased expression of E2F2 mRNA	affects^binding|decreases^expression	1	1
Copper	D003300	7440-50-8	E2F3	1871	[Chelating Agents binds to Copper] which affects the expression of E2F3 mRNA	affects^binding|affects^expression	1	1
Copper	D003300	7440-50-8	E2F4	1874	[Chelating Agents binds to Copper] which results in decreased expression of E2F4 mRNA	affects^binding|decreases^expression	1	1
Copper	D003300	7440-50-8	E2F7	144455	[NSC 689534 binds to Copper] which results in increased expression of E2F7 mRNA	affects^binding|increases^expression	1	1
Copper	D003300	7440-50-8	E2F8	79733	[NSC 689534 binds to Copper] which results in decreased expression of E2F8 mRNA	affects^binding|decreases^expression	1	1
Copper	D003300	7440-50-8	EAF1	85403	[Disulfiram binds to Copper] which results in decreased expression of EAF1 mRNA	affects^binding|decreases^expression	1	1
Copper	D003300	7440-50-8	EARS2	124454	[NSC 689534 binds to Copper] which results in decreased expression of EARS2 mRNA	affects^binding|decreases^expression	1	1
Copper	D003300	7440-50-8	EBP	10682	[NSC 689534 binds to Copper] which results in decreased expression of EBP mRNA	affects^binding|decreases^expression	1	1
Copper	D003300	7440-50-8	ECM2	1842	[NSC 689534 binds to Copper] which results in increased expression of ECM2 mRNA	affects^binding|increases^expression	1	1
Copper	D003300	7440-50-8	EDIL3	10085	[Disulfiram binds to Copper] which results in increased expression of EDIL3 mRNA	affects^binding|increases^expression	1	1
Copper	D003300	7440-50-8	EED	8726	[Disulfiram binds to Copper] which results in decreased expression of EED mRNA	affects^binding|decreases^expression	1	1
Copper	D003300	7440-50-8	EEF1AKMT2	399818	[NSC 689534 binds to Copper] which results in decreased expression of EEF1AKMT2 mRNA	affects^binding|decreases^expression	1	1
Copper	D003300	7440-50-8	EEF2K	29904	[NSC 689534 binds to Copper] which results in decreased expression of EEF2K mRNA	affects^binding|decreases^expression	1	1
Copper	D003300	7440-50-8	EEF2KMT	196483	[NSC 689534 binds to Copper] which results in decreased expression of EEF2KMT mRNA	affects^binding|decreases^expression	1	1
Copper	D003300	7440-50-8	EEIG1	399665	[NSC 689534 binds to Copper] which results in increased expression of EEIG1 mRNA	affects^binding|increases^expression	1	1
Copper	D003300	7440-50-8	EEIG2	284611	[NSC 689534 binds to Copper] which results in decreased expression of EEIG2 mRNA	affects^binding|decreases^expression	1	1
Copper	D003300	7440-50-8	EEPD1	80820	[NSC 689534 binds to Copper] which results in decreased expression of EEPD1 mRNA	affects^binding|decreases^expression	1	1
Copper	D003300	7440-50-8	EFEMP1	2202	[Disulfiram binds to Copper] which results in increased expression of EFEMP1 mRNA	affects^binding|increases^expression	1	1
Copper	D003300	7440-50-8	EFEMP1	2202	[NSC 689534 binds to Copper] which results in increased expression of EFEMP1 mRNA	affects^binding|increases^expression	1	1
Copper	D003300	7440-50-8	EFHD2	79180	[NSC 689534 binds to Copper] which results in decreased expression of EFHD2 mRNA	affects^binding|decreases^expression	1	1
Copper	D003300	7440-50-8	EFNA1	1942	[Chelating Agents binds to Copper] which results in increased expression of EFNA1 mRNA	affects^binding|increases^expression	1	1
Copper	D003300	7440-50-8	EFNA3	1944	[Chelating Agents binds to Copper] which results in increased expression of EFNA3 mRNA	affects^binding|increases^expression	1	1
Copper	D003300	7440-50-8	EFNA4	1945	[Chelating Agents binds to Copper] which results in increased expression of EFNA4 mRNA	affects^binding|increases^expression	1	1
Copper	D003300	7440-50-8	EFNB2	1948	[NSC 689534 binds to Copper] which results in increased expression of EFNB2 mRNA	affects^binding|increases^expression	1	1
Copper	D003300	7440-50-8	EGF	1950	[NSC 689534 binds to Copper] which results in increased expression of EGF mRNA	affects^binding|increases^expression	1	1
Copper	D003300	7440-50-8	EGFR	1956	[Chelating Agents binds to Copper] which affects the expression of EGFR mRNA	affects^binding|affects^expression	1	1
Copper	D003300	7440-50-8	EGFR	1956	[FN1 protein co-treated with [Clioquinol binds to Copper]] results in increased expression of EGFR protein	affects^binding|affects^cotreatment|increases^expression	1	1
Copper	D003300	7440-50-8	EGFR	1956	[NSC 689534 binds to Copper] which results in increased expression of EGFR mRNA	affects^binding|increases^expression	1	1
Copper	D003300	7440-50-8	EGLN1	54583	[Chelating Agents binds to Copper] which results in increased expression of EGLN1 mRNA	affects^binding|increases^expression	1	1
Copper	D003300	7440-50-8	EGLN3	112399	[Chelating Agents binds to Copper] which affects the expression of EGLN3 mRNA	affects^binding|affects^expression	1	1
Copper	D003300	7440-50-8	EGLN3	112399	[Organoselenium Compounds binds to Copper] which results in increased expression of EGLN3 mRNA	affects^binding|increases^expression	1	1
Copper	D003300	7440-50-8	EGR1	1958	Copper results in increased expression of EGR1	increases^expression	1	1
Copper	D003300	7440-50-8	EGR1	1958	[Disulfiram binds to Copper] which results in decreased expression of EGR1 mRNA	affects^binding|decreases^expression	1	1
Copper	D003300	7440-50-8	EGR1	1958	[NSC 689534 binds to Copper] which results in increased expression of EGR1 mRNA	affects^binding|increases^expression	1	1
Copper	D003300	7440-50-8	EGR2	1959	Copper results in increased expression of EGR2	increases^expression	1	1
Copper	D003300	7440-50-8	EGR3	1960	[Chelating Agents binds to Copper] which results in increased expression of EGR3 mRNA	affects^binding|increases^expression	1	1
Copper	D003300	7440-50-8	EHF	26298	[NSC 689534 binds to Copper] which results in decreased expression of EHF mRNA	affects^binding|decreases^expression	1	1
Copper	D003300	7440-50-8	EI24	9538	Copper results in decreased expression of EI24 mRNA	decreases^expression	1	1
Copper	D003300	7440-50-8	EI24	9538	[Copper results in increased activity of TP53 protein] which results in increased expression of EI24 mRNA	increases^activity|increases^expression	1	1
Copper	D003300	7440-50-8	EIF1	10209	[NSC 689534 binds to Copper] which results in increased expression of EIF1 mRNA	affects^binding|increases^expression	1	1
Copper	D003300	7440-50-8	EIF1AX	1964	[NSC 689534 binds to Copper] which results in decreased expression of EIF1AX mRNA	affects^binding|decreases^expression	1	1
Copper	D003300	7440-50-8	EIF2AK3	9451	[Chelating Agents binds to Copper] which affects the expression of EIF2AK3 mRNA	affects^binding|affects^expression	1	1
Copper	D003300	7440-50-8	EIF2S1	1965	[Chelating Agents binds to Copper] which results in increased expression of EIF2S1 mRNA	affects^binding|increases^expression	1	1
Copper	D003300	7440-50-8	EIF3A	8661	[NSC 689534 binds to Copper] which results in decreased expression of EIF3A mRNA	affects^binding|decreases^expression	1	1
Copper	D003300	7440-50-8	EIF4A3	9775	[Disulfiram binds to Copper] which results in decreased expression of EIF4A3 mRNA	affects^binding|decreases^expression	1	1
Copper	D003300	7440-50-8	EIF4B	1975	[Chelating Agents binds to Copper] which results in increased expression of EIF4B mRNA	affects^binding|increases^expression	1	1
Copper	D003300	7440-50-8	EIF4E	1977	[Chelating Agents binds to Copper] which results in decreased expression of EIF4E mRNA	affects^binding|decreases^expression	1	1
Copper	D003300	7440-50-8	EIF4E2	9470	[Chelating Agents binds to Copper] which results in decreased expression of EIF4E2 mRNA	affects^binding|decreases^expression	1	1
Copper	D003300	7440-50-8	EIF4EBP1	1978	[Chelating Agents binds to Copper] which results in increased expression of EIF4EBP1 mRNA	affects^binding|increases^expression	1	1
Copper	D003300	7440-50-8	EIF5	1983	[NSC 689534 binds to Copper] which results in increased expression of EIF5 mRNA	affects^binding|increases^expression	1	1
Copper	D003300	7440-50-8	EIF5A2	56648	[NSC 689534 binds to Copper] which results in increased expression of EIF5A2 mRNA	affects^binding|increases^expression	1	1
Copper	D003300	7440-50-8	ELAPOR1	57535	[NSC 689534 binds to Copper] which results in increased expression of ELAPOR1 mRNA	affects^binding|increases^expression	1	1
Copper	D003300	7440-50-8	ELAVL2	1993	[NSC 689534 binds to Copper] which results in decreased expression of ELAVL2 mRNA	affects^binding|decreases^expression	1	1
Copper	D003300	7440-50-8	ELK1	2002	[Chelating Agents binds to Copper] which results in decreased expression of ELK1 mRNA	affects^binding|decreases^expression	1	1
Copper	D003300	7440-50-8	ELK4	2005	[Chelating Agents binds to Copper] which results in increased expression of ELK4 mRNA	affects^binding|increases^expression	1	1
Copper	D003300	7440-50-8	ELL2	22936	[Disulfiram binds to Copper] which results in decreased expression of ELL2 mRNA	affects^binding|decreases^expression	1	1
Copper	D003300	7440-50-8	ELOB	6923	[Copper co-treated with [arsenic trichloride results in increased abundance of Arsenic]] results in increased expression of ELOB mRNA	affects^cotreatment|increases^abundance|increases^expression	1	1
Copper	D003300	7440-50-8	ELOF1	84337	[Disulfiram binds to Copper] which results in decreased expression of ELOF1 mRNA	affects^binding|decreases^expression	1	1
Copper	D003300	7440-50-8	ELP6	54859	[NSC 689534 binds to Copper] which results in decreased expression of ELP6 mRNA	affects^binding|decreases^expression	1	1
Copper	D003300	7440-50-8	EMB	133418	[NSC 689534 binds to Copper] which results in decreased expression of EMB mRNA	affects^binding|decreases^expression	1	1
Copper	D003300	7440-50-8	EMP2	2013	[NSC 689534 binds to Copper] which results in decreased expression of EMP2 mRNA	affects^binding|decreases^expression	1	1
Copper	D003300	7440-50-8	EN1	2019	[NSC 689534 binds to Copper] which results in decreased expression of EN1 mRNA	affects^binding|decreases^expression	1	1
Copper	D003300	7440-50-8	ENC1	8507	[Copper results in increased activity of TP53 protein] which results in increased expression of ENC1 mRNA	increases^activity|increases^expression	1	1
Copper	D003300	7440-50-8	ENDOG	2021	[NSC 689534 binds to Copper] which results in decreased expression of ENDOG mRNA	affects^binding|decreases^expression	1	1
Copper	D003300	7440-50-8	ENPP2	5168	[NSC 689534 binds to Copper] which results in increased expression of ENPP2 mRNA	affects^binding|increases^expression	1	1
Copper	D003300	7440-50-8	ENTREP3	10712	[NSC 689534 binds to Copper] which results in decreased expression of ENTREP3 mRNA	affects^binding|decreases^expression	1	1
Copper	D003300	7440-50-8	ENY2	56943	[NSC 689534 binds to Copper] which results in decreased expression of ENY2 mRNA	affects^binding|decreases^expression	1	1
Copper	D003300	7440-50-8	EP300	2033	[Chelating Agents binds to Copper] which results in increased expression of EP300 mRNA	affects^binding|increases^expression	1	1
Copper	D003300	7440-50-8	EPAS1	2034	[Chelating Agents binds to Copper] which results in increased expression of EPAS1 mRNA	affects^binding|increases^expression	1	1
Copper	D003300	7440-50-8	EPB41L4A-AS1	114915	[NSC 689534 binds to Copper] which results in increased expression of EPB41L4A-AS1 mRNA	affects^binding|increases^expression	1	1
Copper	D003300	7440-50-8	EPB41L5	57669	[NSC 689534 binds to Copper] which results in increased expression of EPB41L5 mRNA	affects^binding|increases^expression	1	1
Copper	D003300	7440-50-8	EPCAM	4072	[NSC 689534 binds to Copper] which results in decreased expression of EPCAM mRNA	affects^binding|decreases^expression	1	1
Copper	D003300	7440-50-8	EPG5	57724	[NSC 689534 binds to Copper] which results in increased expression of EPG5 mRNA	affects^binding|increases^expression	1	1
Copper	D003300	7440-50-8	EPHX1	2052	[Thiosemicarbazones binds to Copper] which results in decreased expression of EPHX1 protein	affects^binding|decreases^expression	1	1
Copper	D003300	7440-50-8	EPM2A	7957	[Chelating Agents binds to Copper] which results in decreased expression of EPM2A mRNA	affects^binding|decreases^expression	1	1
Copper	D003300	7440-50-8	EPOR	2057	[Chelating Agents binds to Copper] which results in decreased expression of EPOR mRNA	affects^binding|decreases^expression	1	1
Copper	D003300	7440-50-8	ERAP1	51752	[NSC 689534 binds to Copper] which results in increased expression of ERAP1 mRNA	affects^binding|increases^expression	1	1
Copper	D003300	7440-50-8	ERBB3	2065	[NSC 689534 binds to Copper] which results in decreased expression of ERBB3 mRNA	affects^binding|decreases^expression	1	1
Copper	D003300	7440-50-8	ERCC3	2071	[Chelating Agents binds to Copper] which results in decreased expression of ERCC3 mRNA	affects^binding|decreases^expression	1	1
Copper	D003300	7440-50-8	ERN1	2081	[Chelating Agents binds to Copper] which results in increased expression of ERN1 mRNA	affects^binding|increases^expression	1	1
Copper	D003300	7440-50-8	ERP44	23071	[NSC 689534 binds to Copper] which results in increased expression of ERP44 mRNA	affects^binding|increases^expression	1	1
Copper	D003300	7440-50-8	ERRFI1	54206	[NSC 689534 binds to Copper] which results in increased expression of ERRFI1 mRNA	affects^binding|increases^expression	1	1
Copper	D003300	7440-50-8	ERV3-2	57612	[NSC 689534 binds to Copper] which results in increased expression of ERV3-2 mRNA	affects^binding|increases^expression	1	1
Copper	D003300	7440-50-8	ERVMER34-1	100288413	[NSC 689534 binds to Copper] which results in decreased expression of ERVMER34-1 mRNA	affects^binding|decreases^expression	1	1
Copper	D003300	7440-50-8	ESPL1	9700	[Chelating Agents binds to Copper] which results in decreased expression of ESPL1 mRNA	affects^binding|decreases^expression	1	1
Copper	D003300	7440-50-8	ESRP1	54845	[NSC 689534 binds to Copper] which results in increased expression of ESRP1 mRNA	affects^binding|increases^expression	1	1
Copper	D003300	7440-50-8	ESRP2	80004	[NSC 689534 binds to Copper] which results in decreased expression of ESRP2 mRNA	affects^binding|decreases^expression	1	1
Copper	D003300	7440-50-8	ETFB	2109	[NSC 689534 binds to Copper] which results in decreased expression of ETFB mRNA	affects^binding|decreases^expression	1	1
Copper	D003300	7440-50-8	ETS1	2113	[Chelating Agents binds to Copper] which affects the expression of ETS1 mRNA	affects^binding|affects^expression	1	1
Copper	D003300	7440-50-8	ETS1	2113	[Disulfiram binds to Copper] which results in increased expression of ETS1 mRNA	affects^binding|increases^expression	1	1
Copper	D003300	7440-50-8	ETS1	2113	[NSC 689534 binds to Copper] which results in increased expression of ETS1 mRNA	affects^binding|increases^expression	1	1
Copper	D003300	7440-50-8	ETV4	2118	[NSC 689534 binds to Copper] which results in decreased expression of ETV4 mRNA	affects^binding|decreases^expression	1	1
Copper	D003300	7440-50-8	EVA1C	59271	[NSC 689534 binds to Copper] which results in decreased expression of EVA1C mRNA	affects^binding|decreases^expression	1	1
Copper	D003300	7440-50-8	EXO1	9156	[NSC 689534 binds to Copper] which results in decreased expression of EXO1 mRNA	affects^binding|decreases^expression	1	1
Copper	D003300	7440-50-8	EXOC3	11336	[NSC 689534 binds to Copper] which results in increased expression of EXOC3 mRNA	affects^binding|increases^expression	1	1
Copper	D003300	7440-50-8	EXOSC2	23404	[NSC 689534 binds to Copper] which results in decreased expression of EXOSC2 mRNA	affects^binding|decreases^expression	1	1
Copper	D003300	7440-50-8	F12	2161	[Disulfiram binds to Copper] which results in decreased expression of F12 mRNA	affects^binding|decreases^expression	1	1
Copper	D003300	7440-50-8	F12	2161	[NSC 689534 binds to Copper] which results in decreased expression of F12 mRNA	affects^binding|decreases^expression	1	1
Copper	D003300	7440-50-8	F2R	2149	[Chelating Agents binds to Copper] which results in decreased expression of F2R mRNA	affects^binding|decreases^expression	1	1
Copper	D003300	7440-50-8	F2R	2149	[NSC 689534 binds to Copper] which results in decreased expression of F2R mRNA	affects^binding|decreases^expression	1	1
Copper	D003300	7440-50-8	F2RL1	2150	[NSC 689534 binds to Copper] which results in decreased expression of F2RL1 mRNA	affects^binding|decreases^expression	1	1
Copper	D003300	7440-50-8	F3	2152	Copper results in increased expression of and results in increased activity of F3 protein	increases^activity|increases^expression	1	1
Copper	D003300	7440-50-8	F3	2152	Copper results in increased expression of F3 mRNA	increases^expression	1	1
Copper	D003300	7440-50-8	FA2H	79152	[NSC 689534 binds to Copper] which results in increased expression of FA2H mRNA	affects^binding|increases^expression	1	1
Copper	D003300	7440-50-8	FADD	8772	[Chelating Agents binds to Copper] which results in decreased expression of FADD mRNA	affects^binding|decreases^expression	1	1
Copper	D003300	7440-50-8	FAM110B	90362	[NSC 689534 binds to Copper] which results in increased expression of FAM110B mRNA	affects^binding|increases^expression	1	1
Copper	D003300	7440-50-8	FAM120C	54954	[NSC 689534 binds to Copper] which results in decreased expression of FAM120C mRNA	affects^binding|decreases^expression	1	1
Copper	D003300	7440-50-8	FAM131B	9715	[NSC 689534 binds to Copper] which results in decreased expression of FAM131B mRNA	affects^binding|decreases^expression	1	1
Copper	D003300	7440-50-8	FAM169A	26049	[NSC 689534 binds to Copper] which results in decreased expression of FAM169A mRNA	affects^binding|decreases^expression	1	1
Copper	D003300	7440-50-8	FAM210A	125228	[Disulfiram binds to Copper] which results in decreased expression of FAM210A mRNA	affects^binding|decreases^expression	1	1
Copper	D003300	7440-50-8	FAM219A	203259	[NSC 689534 binds to Copper] which results in increased expression of FAM219A mRNA	affects^binding|increases^expression	1	1
Copper	D003300	7440-50-8	FAM219B	57184	[NSC 689534 binds to Copper] which results in increased expression of FAM219B mRNA	affects^binding|increases^expression	1	1
Copper	D003300	7440-50-8	FAM223A	100132967	[NSC 689534 binds to Copper] which results in increased expression of FAM223A mRNA	affects^binding|increases^expression	1	1
Copper	D003300	7440-50-8	FAM223B	286967	[NSC 689534 binds to Copper] which results in increased expression of FAM223B mRNA	affects^binding|increases^expression	1	1
Copper	D003300	7440-50-8	FAM234A	83986	[Disulfiram binds to Copper] which results in increased expression of FAM234A mRNA	affects^binding|increases^expression	1	1
Copper	D003300	7440-50-8	FAM32A	26017	[Disulfiram binds to Copper] which results in decreased expression of FAM32A mRNA	affects^binding|decreases^expression	1	1
Copper	D003300	7440-50-8	FAM76B	143684	[NSC 689534 binds to Copper] which results in increased expression of FAM76B mRNA	affects^binding|increases^expression	1	1
Copper	D003300	7440-50-8	FAM81A	145773	[NSC 689534 binds to Copper] which results in decreased expression of FAM81A mRNA	affects^binding|decreases^expression	1	1
Copper	D003300	7440-50-8	FAM83D	81610	[NSC 689534 binds to Copper] which results in decreased expression of FAM83D mRNA	affects^binding|decreases^expression	1	1
Copper	D003300	7440-50-8	FAM86B1	85002	[NSC 689534 binds to Copper] which results in decreased expression of FAM86B1 mRNA	affects^binding|decreases^expression	1	1
Copper	D003300	7440-50-8	FAM86C1P	55199	[NSC 689534 binds to Copper] which results in decreased expression of FAM86C1P mRNA	affects^binding|decreases^expression	1	1
Copper	D003300	7440-50-8	FANCA	2175	[NSC 689534 binds to Copper] which results in decreased expression of FANCA mRNA	affects^binding|decreases^expression	1	1
Copper	D003300	7440-50-8	FANCG	2189	[NSC 689534 binds to Copper] which results in decreased expression of FANCG mRNA	affects^binding|decreases^expression	1	1
Copper	D003300	7440-50-8	FAR1	84188	[NSC 689534 binds to Copper] which results in decreased expression of FAR1 mRNA	affects^binding|decreases^expression	1	1
Copper	D003300	7440-50-8	FAR2	55711	[NSC 689534 binds to Copper] which results in decreased expression of FAR2 mRNA	affects^binding|decreases^expression	1	1
Copper	D003300	7440-50-8	FARP1	10160	[NSC 689534 binds to Copper] which results in decreased expression of FARP1 mRNA	affects^binding|decreases^expression	1	1
Copper	D003300	7440-50-8	FASN	2194	[NSC 689534 binds to Copper] which results in decreased expression of FASN mRNA	affects^binding|decreases^expression	1	1
Copper	D003300	7440-50-8	FASN	2194	[Thiosemicarbazones binds to Copper] which results in increased expression of FASN protein	affects^binding|increases^expression	1	1
Copper	D003300	7440-50-8	FAXC	84553	[NSC 689534 binds to Copper] which results in decreased expression of FAXC mRNA	affects^binding|decreases^expression	1	1
Copper	D003300	7440-50-8	FBN1	2200	Copper results in increased expression of FBN1 protein	increases^expression	1	1
Copper	D003300	7440-50-8	FBN1	2200	[NSC 689534 binds to Copper] which results in increased expression of FBN1 mRNA	affects^binding|increases^expression	1	1
Copper	D003300	7440-50-8	FBN2	2201	[NSC 689534 binds to Copper] which results in increased expression of FBN2 mRNA	affects^binding|increases^expression	1	1
Copper	D003300	7440-50-8	FBXO30	84085	[NSC 689534 binds to Copper] which results in increased expression of FBXO30 mRNA	affects^binding|increases^expression	1	1
Copper	D003300	7440-50-8	FBXO5	26271	[NSC 689534 binds to Copper] which results in decreased expression of FBXO5 mRNA	affects^binding|decreases^expression	1	1
Copper	D003300	7440-50-8	FBXO8	26269	[NSC 689534 binds to Copper] which results in increased expression of FBXO8 mRNA	affects^binding|increases^expression	1	1
Copper	D003300	7440-50-8	FBXW10	10517	[NSC 689534 binds to Copper] which results in increased expression of FBXW10 mRNA	affects^binding|increases^expression	1	1
Copper	D003300	7440-50-8	FCHO1	23149	[NSC 689534 binds to Copper] which results in decreased expression of FCHO1 mRNA	affects^binding|decreases^expression	1	1
Copper	D003300	7440-50-8	FDPS	2224	[NSC 689534 binds to Copper] which results in decreased expression of FDPS mRNA	affects^binding|decreases^expression	1	1
Copper	D003300	7440-50-8	FEM1C	56929	[NSC 689534 binds to Copper] which results in increased expression of FEM1C mRNA	affects^binding|increases^expression	1	1
Copper	D003300	7440-50-8	FEN1	2237	[NSC 689534 binds to Copper] which results in decreased expression of FEN1 mRNA	affects^binding|decreases^expression	1	1
Copper	D003300	7440-50-8	FERMT2	10979	[NSC 689534 binds to Copper] which results in increased expression of FERMT2 mRNA	affects^binding|increases^expression	1	1
Copper	D003300	7440-50-8	FGF11	2256	[Chelating Agents binds to Copper] which results in increased expression of FGF11 mRNA	affects^binding|increases^expression	1	1
Copper	D003300	7440-50-8	FGF12	2257	[Chelating Agents binds to Copper] which results in decreased expression of FGF12 mRNA	affects^binding|decreases^expression	1	1
Copper	D003300	7440-50-8	FGF17	8822	[Chelating Agents binds to Copper] which results in decreased expression of FGF17 mRNA	affects^binding|decreases^expression	1	1
Copper	D003300	7440-50-8	FGF2	2247	[Chelating Agents binds to Copper] which affects the expression of FGF2 mRNA	affects^binding|affects^expression	1	1
Copper	D003300	7440-50-8	FGFR1	2260	[Chelating Agents binds to Copper] which affects the expression of FGFR1 mRNA	affects^binding|affects^expression	1	1
Copper	D003300	7440-50-8	FGFR1OP2	26127	[NSC 689534 binds to Copper] which results in increased expression of FGFR1OP2 mRNA	affects^binding|increases^expression	1	1
Copper	D003300	7440-50-8	FGFR2	2263	[Chelating Agents binds to Copper] which results in decreased expression of FGFR2 mRNA	affects^binding|decreases^expression	1	1
Copper	D003300	7440-50-8	FGFR3	2261	[Chelating Agents binds to Copper] which results in increased expression of FGFR3 mRNA	affects^binding|increases^expression	1	1
Copper	D003300	7440-50-8	FGFR4	2264	[Chelating Agents binds to Copper] which results in decreased expression of FGFR4 mRNA	affects^binding|decreases^expression	2	1
Copper	D003300	7440-50-8	FH	2271	[Chelating Agents binds to Copper] which results in decreased expression of FH mRNA	affects^binding|decreases^expression	1	1
Copper	D003300	7440-50-8	FHL2	2274	[NSC 689534 binds to Copper] which results in increased expression of FHL2 mRNA	affects^binding|increases^expression	1	1
Copper	D003300	7440-50-8	FICD	11153	[NSC 689534 binds to Copper] which results in increased expression of FICD mRNA	affects^binding|increases^expression	1	1
Copper	D003300	7440-50-8	FKBP1A	2280	[Disulfiram binds to Copper] which results in decreased expression of FKBP1A mRNA	affects^binding|decreases^expression	1	1
Copper	D003300	7440-50-8	FKBP5	2289	[NSC 689534 binds to Copper] which results in decreased expression of FKBP5 mRNA	affects^binding|decreases^expression	1	1
Copper	D003300	7440-50-8	FKBP7	51661	[NSC 689534 binds to Copper] which results in decreased expression of FKBP7 mRNA	affects^binding|decreases^expression	1	1
Copper	D003300	7440-50-8	FLCN	201163	[Disulfiram binds to Copper] which results in decreased expression of FLCN mRNA	affects^binding|decreases^expression	1	1
Copper	D003300	7440-50-8	FLNA	2316	[Chelating Agents binds to Copper] which results in decreased expression of FLNA mRNA	affects^binding|decreases^expression	1	1
Copper	D003300	7440-50-8	FLNB	2317	[Chelating Agents binds to Copper] which results in increased expression of FLNB mRNA	affects^binding|increases^expression	1	1
Copper	D003300	7440-50-8	FLNB	2317	[NSC 689534 binds to Copper] which results in increased expression of FLNB mRNA	affects^binding|increases^expression	1	1
Copper	D003300	7440-50-8	FLNC	2318	[Chelating Agents binds to Copper] which results in increased expression of FLNC mRNA	affects^binding|increases^expression	1	1
Copper	D003300	7440-50-8	FLNC	2318	[NSC 689534 binds to Copper] which results in increased expression of FLNC mRNA	affects^binding|increases^expression	1	1
Copper	D003300	7440-50-8	FLVCR2	55640	[NSC 689534 binds to Copper] which results in decreased expression of FLVCR2 mRNA	affects^binding|decreases^expression	1	1
Copper	D003300	7440-50-8	FN1	2335	[FN1 protein co-treated with [Clioquinol binds to Copper]] results in increased expression of EGFR protein	affects^binding|affects^cotreatment|increases^expression	1	1
Copper	D003300	7440-50-8	FN1	2335	[NSC 689534 binds to Copper] which results in increased expression of FN1 mRNA	affects^binding|increases^expression	1	1
Copper	D003300	7440-50-8	FNDC11	79025	[Disulfiram binds to Copper] which results in decreased expression of FNDC11 mRNA	affects^binding|decreases^expression	1	1
Copper	D003300	7440-50-8	FNIP1	96459	[NSC 689534 binds to Copper] which results in increased expression of FNIP1 mRNA	affects^binding|increases^expression	1	1
Copper	D003300	7440-50-8	FOLR1	2348	[Chelating Agents binds to Copper] which results in increased expression of FOLR1 mRNA	affects^binding|increases^expression	1	1
Copper	D003300	7440-50-8	FOS	2353	[Chelating Agents binds to Copper] which results in increased expression of FOS mRNA	affects^binding|increases^expression	1	1
Copper	D003300	7440-50-8	FOS	2353	Copper promotes the reaction [pyrrolidine dithiocarbamic acid promotes the reaction [[JUN protein binds to FOS protein] which results in increased expression of and results in increased activity of CP protein]]	affects^binding|increases^activity|increases^expression|increases^reaction	1	1
Copper	D003300	7440-50-8	FOS	2353	Copper results in decreased expression of FOS mRNA	decreases^expression	2	1
Copper	D003300	7440-50-8	FOS	2353	[Disulfiram binds to Copper] which results in decreased expression of FOS mRNA	affects^binding|decreases^expression	1	1
Copper	D003300	7440-50-8	FOS	2353	[NSC 689534 binds to Copper] which results in increased expression of FOS mRNA	affects^binding|increases^expression	1	1
Copper	D003300	7440-50-8	FOS	2353	[Organoselenium Compounds binds to Copper] which results in increased expression of FOS mRNA	affects^binding|increases^expression	1	1
Copper	D003300	7440-50-8	FOSB	2354	[Disulfiram binds to Copper] which results in decreased expression of FOSB mRNA	affects^binding|decreases^expression	1	1
Copper	D003300	7440-50-8	FOSL1	8061	[Organoselenium Compounds binds to Copper] which results in increased expression of FOSL1 mRNA	affects^binding|increases^expression	1	1
Copper	D003300	7440-50-8	FOXA2	3170	[NSC 689534 binds to Copper] which results in decreased expression of FOXA2 mRNA	affects^binding|decreases^expression	1	1
Copper	D003300	7440-50-8	FOXA3	3171	[Disulfiram binds to Copper] which results in decreased expression of FOXA3 mRNA	affects^binding|decreases^expression	1	1
Copper	D003300	7440-50-8	FOXJ1	2302	[Disulfiram binds to Copper] which results in decreased expression of FOXJ1 mRNA	affects^binding|decreases^expression	1	1
Copper	D003300	7440-50-8	FOXM1	2305	[NSC 689534 binds to Copper] which results in decreased expression of FOXM1 mRNA	affects^binding|decreases^expression	1	1
Copper	D003300	7440-50-8	FOXO1	2308	[Chelating Agents binds to Copper] which results in increased expression of FOXO1 mRNA	affects^binding|increases^expression	1	1
Copper	D003300	7440-50-8	FOXO3	2309	[Chelating Agents binds to Copper] which results in increased expression of FOXO3 mRNA	affects^binding|increases^expression	1	1
Copper	D003300	7440-50-8	FOXP2	93986	[NSC 689534 binds to Copper] which results in increased expression of FOXP2 mRNA	affects^binding|increases^expression	1	1
Copper	D003300	7440-50-8	FOXRED1	55572	[NSC 689534 binds to Copper] which results in decreased expression of FOXRED1 mRNA	affects^binding|decreases^expression	1	1
Copper	D003300	7440-50-8	FOXRED2	80020	[NSC 689534 binds to Copper] which results in decreased expression of FOXRED2 mRNA	affects^binding|decreases^expression	1	1
Copper	D003300	7440-50-8	FPGS	2356	[Chelating Agents binds to Copper] which results in decreased expression of FPGS mRNA	affects^binding|decreases^expression	1	1
Copper	D003300	7440-50-8	FRAT1	10023	[NSC 689534 binds to Copper] which results in decreased expression of FRAT1 mRNA	affects^binding|decreases^expression	1	1
Copper	D003300	7440-50-8	FRG1	2483	[Disulfiram binds to Copper] which results in decreased expression of FRG1 mRNA	affects^binding|decreases^expression	1	1
Copper	D003300	7440-50-8	FRMD6	122786	[NSC 689534 binds to Copper] which results in increased expression of FRMD6 mRNA	affects^binding|increases^expression	1	1
Copper	D003300	7440-50-8	FRY	10129	[NSC 689534 binds to Copper] which results in increased expression of FRY mRNA	affects^binding|increases^expression	1	1
Copper	D003300	7440-50-8	FSHB	2488	Copper inhibits the reaction [FSHB protein results in increased expression of CYP19A1 mRNA]	decreases^reaction|increases^expression	1	1
Copper	D003300	7440-50-8	FSHB	2488	Copper inhibits the reaction [FSHB protein results in increased expression of FSHR mRNA]	decreases^reaction|increases^expression	1	1
Copper	D003300	7440-50-8	FSHB	2488	Copper inhibits the reaction [FSHB protein results in increased expression of FSHR protein]	decreases^reaction|increases^expression	1	1
Copper	D003300	7440-50-8	FSHB	2488	Copper promotes the reaction [[FSH-BI protein, human analog co-treated with FSHB protein] results in decreased expression of CYP19A1 mRNA]	affects^cotreatment|decreases^expression|increases^reaction	1	1
Copper	D003300	7440-50-8	FSHB	2488	Copper promotes the reaction [FSH-BI protein, human analog inhibits the reaction [FSHB protein results in increased expression of FSHR mRNA]]	decreases^reaction|increases^expression|increases^reaction	1	1
Copper	D003300	7440-50-8	FSHB	2488	Copper promotes the reaction [FSH-BI protein, human analog inhibits the reaction [FSHB protein results in increased expression of FSHR protein]]	decreases^reaction|increases^expression|increases^reaction	1	1
Copper	D003300	7440-50-8	FSHB	2488	Copper promotes the reaction [FSH-BI protein, human analog results in decreased expression of FSHB protein]	decreases^expression|increases^reaction	1	1
Copper	D003300	7440-50-8	FSHR	2492	Copper affects the expression of FSHR mRNA	affects^expression	1	1
Copper	D003300	7440-50-8	FSHR	2492	Copper affects the expression of FSHR protein	affects^expression	1	1
Copper	D003300	7440-50-8	FSHR	2492	Copper inhibits the reaction [FSHB protein results in increased expression of FSHR mRNA]	decreases^reaction|increases^expression	1	1
Copper	D003300	7440-50-8	FSHR	2492	Copper inhibits the reaction [FSHB protein results in increased expression of FSHR protein]	decreases^reaction|increases^expression	1	1
Copper	D003300	7440-50-8	FSHR	2492	Copper promotes the reaction [FSH-BI protein, human analog inhibits the reaction [FSHB protein results in increased expression of FSHR mRNA]]	decreases^reaction|increases^expression|increases^reaction	1	1
Copper	D003300	7440-50-8	FSHR	2492	Copper promotes the reaction [FSH-BI protein, human analog inhibits the reaction [FSHB protein results in increased expression of FSHR protein]]	decreases^reaction|increases^expression|increases^reaction	1	1
Copper	D003300	7440-50-8	FSIP1	161835	[NSC 689534 binds to Copper] which results in increased expression of FSIP1 mRNA	affects^binding|increases^expression	1	1
Copper	D003300	7440-50-8	FST	10468	[NSC 689534 binds to Copper] which results in decreased expression of FST mRNA	affects^binding|decreases^expression	1	1
Copper	D003300	7440-50-8	FSTL1	11167	[Disulfiram binds to Copper] which results in increased expression of FSTL1 mRNA	affects^binding|increases^expression	1	1
Copper	D003300	7440-50-8	FTCD	10841	[Disulfiram binds to Copper] which results in decreased expression of FTCD mRNA	affects^binding|decreases^expression	1	1
Copper	D003300	7440-50-8	FTH1	2495	[Chelating Agents binds to Copper] which results in increased expression of FTH1 mRNA	affects^binding|increases^expression	1	1
Copper	D003300	7440-50-8	FTH1	2495	Copper deficiency results in decreased expression of FTH1 protein	decreases^expression	1	1
Copper	D003300	7440-50-8	FTH1	2495	[NSC 689534 binds to Copper] which results in increased expression of FTH1 mRNA	affects^binding|increases^expression	1	1
Copper	D003300	7440-50-8	FTH1P20	729009	[Disulfiram binds to Copper] which results in decreased expression of FTH1P20 mRNA	affects^binding|decreases^expression	1	1
Copper	D003300	7440-50-8	FTL	2512	[ethyl maltol results in increased susceptibility to [Copper Sulfate results in increased abundance of Copper]] which results in increased expression of FTL mRNA	increases^abundance|increases^expression|increases^response to substance	1	1
Copper	D003300	7440-50-8	FTL	2512	[NSC 689534 binds to Copper] which results in increased expression of FTL mRNA	affects^binding|increases^expression	1	1
Copper	D003300	7440-50-8	FUS	2521	[NSC 689534 binds to Copper] which results in decreased expression of FUS mRNA	affects^binding|decreases^expression	1	1
Copper	D003300	7440-50-8	FUS	2521	[Thiosemicarbazones binds to Copper] which results in increased expression of FUS protein	affects^binding|increases^expression	1	1
Copper	D003300	7440-50-8	FYN	2534	[NSC 689534 binds to Copper] which results in increased expression of FYN mRNA	affects^binding|increases^expression	1	1
Copper	D003300	7440-50-8	FZD1	8321	[Chelating Agents binds to Copper] which affects the expression of FZD1 mRNA	affects^binding|affects^expression	1	1
Copper	D003300	7440-50-8	FZD10	11211	[Chelating Agents binds to Copper] which affects the expression of FZD10 mRNA	affects^binding|affects^expression	1	1
Copper	D003300	7440-50-8	FZD4	8322	[NSC 689534 binds to Copper] which results in decreased expression of FZD4 mRNA	affects^binding|decreases^expression	1	1
Copper	D003300	7440-50-8	FZD7	8324	[Chelating Agents binds to Copper] which results in increased expression of FZD7 mRNA	affects^binding|increases^expression	1	1
Copper	D003300	7440-50-8	FZD8	8325	[Chelating Agents binds to Copper] which results in increased expression of FZD8 mRNA	affects^binding|increases^expression	1	1
Copper	D003300	7440-50-8	FZR1	51343	[Chelating Agents binds to Copper] which results in decreased expression of FZR1 mRNA	affects^binding|decreases^expression	1	1
Copper	D003300	7440-50-8	G6PC1	2538	Copper results in decreased expression of G6PC1 mRNA	decreases^expression	1	1
Copper	D003300	7440-50-8	G6PC3	92579	[Chelating Agents binds to Copper] which results in decreased expression of G6PC3 mRNA	affects^binding|decreases^expression	1	1
Copper	D003300	7440-50-8	G6PD	2539	[NSC 689534 binds to Copper] which results in decreased expression of G6PD mRNA	affects^binding|decreases^expression	1	1
Copper	D003300	7440-50-8	GABARAPL1	23710	[NSC 689534 binds to Copper] which results in increased expression of GABARAPL1 mRNA	affects^binding|increases^expression	1	1
Copper	D003300	7440-50-8	GADD45A	1647	[Chelating Agents binds to Copper] which results in increased expression of GADD45A mRNA	affects^binding|increases^expression	1	1
Copper	D003300	7440-50-8	GADD45A	1647	[NSC 689534 binds to Copper] which results in increased expression of GADD45A mRNA	affects^binding|increases^expression	1	1
Copper	D003300	7440-50-8	GADD45B	4616	[Chelating Agents binds to Copper] which results in increased expression of GADD45B mRNA	affects^binding|increases^expression	1	1
Copper	D003300	7440-50-8	GADD45B	4616	[Disulfiram binds to Copper] which results in decreased expression of GADD45B mRNA	affects^binding|decreases^expression	1	1
Copper	D003300	7440-50-8	GADD45B	4616	[NSC 689534 binds to Copper] which results in increased expression of GADD45B mRNA	affects^binding|increases^expression	1	1
Copper	D003300	7440-50-8	GADD45G	10912	[NSC 689534 binds to Copper] which results in increased expression of GADD45G mRNA	affects^binding|increases^expression	1	1
Copper	D003300	7440-50-8	GAL	51083	[NSC 689534 binds to Copper] which results in decreased expression of GAL mRNA	affects^binding|decreases^expression	1	1
Copper	D003300	7440-50-8	GALK1	2584	[NSC 689534 binds to Copper] which results in decreased expression of GALK1 mRNA	affects^binding|decreases^expression	1	1
Copper	D003300	7440-50-8	GALNT10	55568	[Disulfiram binds to Copper] which results in increased expression of GALNT10 mRNA	affects^binding|increases^expression	1	1
Copper	D003300	7440-50-8	GALNT18	374378	[NSC 689534 binds to Copper] which results in decreased expression of GALNT18 mRNA	affects^binding|decreases^expression	1	1
Copper	D003300	7440-50-8	GAMT	2593	[NSC 689534 binds to Copper] which results in decreased expression of GAMT mRNA	affects^binding|decreases^expression	1	1
Copper	D003300	7440-50-8	GAS2L1	10634	[NSC 689534 binds to Copper] which results in decreased expression of GAS2L1 mRNA	affects^binding|decreases^expression	1	1
Copper	D003300	7440-50-8	GAS5	60674	[NSC 689534 binds to Copper] which results in increased expression of GAS5 mRNA	affects^binding|increases^expression	1	1
Copper	D003300	7440-50-8	GAS6	2621	[Disulfiram binds to Copper] which results in increased expression of GAS6 mRNA	affects^binding|increases^expression	1	1
Copper	D003300	7440-50-8	GAST	2520	Copper results in increased expression of GAST mRNA	increases^expression	1	1
Copper	D003300	7440-50-8	GATA2	2624	[Disulfiram binds to Copper] which results in decreased expression of GATA2 mRNA	affects^binding|decreases^expression	1	1
Copper	D003300	7440-50-8	GBE1	2632	[NSC 689534 binds to Copper] which results in increased expression of GBE1 mRNA	affects^binding|increases^expression	1	1
Copper	D003300	7440-50-8	GBP4	115361	[Disulfiram binds to Copper] which results in increased expression of GBP4 mRNA	affects^binding|increases^expression	1	1
Copper	D003300	7440-50-8	GCAT	23464	[NSC 689534 binds to Copper] which results in decreased expression of GCAT mRNA	affects^binding|decreases^expression	1	1
Copper	D003300	7440-50-8	GCC1	79571	[Disulfiram binds to Copper] which results in decreased expression of GCC1 mRNA	affects^binding|decreases^expression	1	1
Copper	D003300	7440-50-8	GCDH	2639	[NSC 689534 binds to Copper] which results in decreased expression of GCDH mRNA	affects^binding|decreases^expression	1	1
Copper	D003300	7440-50-8	GCGR	2642	[Disulfiram binds to Copper] which results in decreased expression of GCGR mRNA	affects^binding|decreases^expression	1	1
Copper	D003300	7440-50-8	GCHFR	2644	[NSC 689534 binds to Copper] which results in decreased expression of GCHFR mRNA	affects^binding|decreases^expression	1	1
Copper	D003300	7440-50-8	GCLC	2729	[Chelating Agents binds to Copper] which results in increased expression of GCLC mRNA	affects^binding|increases^expression	1	1
Copper	D003300	7440-50-8	GCLC	2729	Copper results in increased expression of GCLC mRNA	increases^expression	1	1
Copper	D003300	7440-50-8	GCLC	2729	N-(3,5-bis(trifluoromethyl)phenyl)-5-chloro-2-hydroxybenzamide inhibits the reaction [Copper results in increased expression of GCLC mRNA]	decreases^reaction|increases^expression	1	1
Copper	D003300	7440-50-8	GCLC	2729	[NSC 689534 binds to Copper] which results in increased expression of GCLC mRNA	affects^binding|increases^expression	1	1
Copper	D003300	7440-50-8	GCLC	2729	RELA mRNA affects the reaction [Copper results in increased expression of GCLC mRNA]	affects^reaction|increases^expression	1	1
Copper	D003300	7440-50-8	GCLM	2730	[Chelating Agents binds to Copper] which results in increased expression of GCLM mRNA	affects^binding|increases^expression	1	1
Copper	D003300	7440-50-8	GCLM	2730	[NSC 689534 binds to Copper] which results in increased expression of GCLM mRNA	affects^binding|increases^expression	1	1
Copper	D003300	7440-50-8	GCLM	2730	[Organoselenium Compounds binds to Copper] which results in increased expression of GCLM mRNA	affects^binding|increases^expression	1	1
Copper	D003300	7440-50-8	GCNA	93953	[Disulfiram binds to Copper] which results in decreased expression of GCNA mRNA	affects^binding|decreases^expression	1	1
Copper	D003300	7440-50-8	GCNT3	9245	[NSC 689534 binds to Copper] which results in increased expression of GCNT3 mRNA	affects^binding|increases^expression	1	1
Copper	D003300	7440-50-8	GDAP2	54834	[NSC 689534 binds to Copper] which results in increased expression of GDAP2 mRNA	affects^binding|increases^expression	1	1
Copper	D003300	7440-50-8	GEM	2669	[Disulfiram binds to Copper] which results in decreased expression of GEM mRNA	affects^binding|decreases^expression	1	1
Copper	D003300	7440-50-8	GEM	2669	[NSC 689534 binds to Copper] which results in increased expression of GEM mRNA	affects^binding|increases^expression	1	1
Copper	D003300	7440-50-8	GEMIN4	50628	[NSC 689534 binds to Copper] which results in decreased expression of GEMIN4 mRNA	affects^binding|decreases^expression	1	1
Copper	D003300	7440-50-8	GEMIN5	25929	[NSC 689534 binds to Copper] which results in decreased expression of GEMIN5 mRNA	affects^binding|decreases^expression	1	1
Copper	D003300	7440-50-8	GEMIN6	79833	[Disulfiram binds to Copper] which results in decreased expression of GEMIN6 mRNA	affects^binding|decreases^expression	1	1
Copper	D003300	7440-50-8	GFPT1	2673	[NSC 689534 binds to Copper] which results in increased expression of GFPT1 mRNA	affects^binding|increases^expression	1	1
Copper	D003300	7440-50-8	GGCT	79017	[NSC 689534 binds to Copper] which results in decreased expression of GGCT mRNA	affects^binding|decreases^expression	1	1
Copper	D003300	7440-50-8	GHR	2690	[Chelating Agents binds to Copper] which results in decreased expression of GHR mRNA	affects^binding|decreases^expression	1	1
Copper	D003300	7440-50-8	GINS1	9837	[NSC 689534 binds to Copper] which results in decreased expression of GINS1 mRNA	affects^binding|decreases^expression	1	1
Copper	D003300	7440-50-8	GINS2	51659	[NSC 689534 binds to Copper] which results in decreased expression of GINS2 mRNA	affects^binding|decreases^expression	1	1
Copper	D003300	7440-50-8	GINS3	64785	[NSC 689534 binds to Copper] which results in decreased expression of GINS3 mRNA	affects^binding|decreases^expression	1	1
Copper	D003300	7440-50-8	GJC1	10052	[NSC 689534 binds to Copper] which results in decreased expression of GJC1 mRNA	affects^binding|decreases^expression	1	1
Copper	D003300	7440-50-8	GLA	2717	[NSC 689534 binds to Copper] which results in increased expression of GLA mRNA	affects^binding|increases^expression	1	1
Copper	D003300	7440-50-8	GLB1L2	89944	[NSC 689534 binds to Copper] which results in decreased expression of GLB1L2 mRNA	affects^binding|decreases^expression	1	1
Copper	D003300	7440-50-8	GLG1	2734	[Disulfiram binds to Copper] which results in increased expression of GLG1 mRNA	affects^binding|increases^expression	1	1
Copper	D003300	7440-50-8	GLI3	2737	[NSC 689534 binds to Copper] which results in decreased expression of GLI3 mRNA	affects^binding|decreases^expression	1	1
Copper	D003300	7440-50-8	GLIPR1	11010	[NSC 689534 binds to Copper] which results in increased expression of GLIPR1 mRNA	affects^binding|increases^expression	1	1
Copper	D003300	7440-50-8	GLIS2	84662	[Chelating Agents binds to Copper] which results in increased expression of GLIS2 mRNA	affects^binding|increases^expression	1	1
Copper	D003300	7440-50-8	GLRX	2745	[NSC 689534 binds to Copper] which results in increased expression of GLRX mRNA	affects^binding|increases^expression	1	1
Copper	D003300	7440-50-8	GLRX2	51022	[Disulfiram binds to Copper] which results in decreased expression of GLRX2 mRNA	affects^binding|decreases^expression	1	1
Copper	D003300	7440-50-8	GLUL	2752	[NSC 689534 binds to Copper] which results in decreased expression of GLUL mRNA	affects^binding|decreases^expression	1	1
Copper	D003300	7440-50-8	GLUL	2752	[Thiosemicarbazones binds to Copper] which results in increased expression of GLUL protein	affects^binding|increases^expression	1	1
Copper	D003300	7440-50-8	GMNN	51053	[NSC 689534 binds to Copper] which results in decreased expression of GMNN mRNA	affects^binding|decreases^expression	1	1
Copper	D003300	7440-50-8	GMPS	8833	[NSC 689534 binds to Copper] which results in decreased expression of GMPS mRNA	affects^binding|decreases^expression	1	1
Copper	D003300	7440-50-8	GNA12	2768	[Chelating Agents binds to Copper] which results in increased expression of GNA12 mRNA	affects^binding|increases^expression	1	1
Copper	D003300	7440-50-8	GNAL	2774	[NSC 689534 binds to Copper] which results in increased expression of GNAL mRNA	affects^binding|increases^expression	1	1
Copper	D003300	7440-50-8	GNB3	2784	[Chelating Agents binds to Copper] which results in decreased expression of GNB3 mRNA	affects^binding|decreases^expression	1	1
Copper	D003300	7440-50-8	GNB4	59345	[Chelating Agents binds to Copper] which results in increased expression of GNB4 mRNA	affects^binding|increases^expression	1	1
Copper	D003300	7440-50-8	GNB4	59345	[NSC 689534 binds to Copper] which results in decreased expression of GNB4 mRNA	affects^binding|decreases^expression	1	1
Copper	D003300	7440-50-8	GNB5	10681	[Chelating Agents binds to Copper] which results in increased expression of GNB5 mRNA	affects^binding|increases^expression	1	1
Copper	D003300	7440-50-8	GNG12	55970	[Chelating Agents binds to Copper] which results in increased expression of GNG12 mRNA	affects^binding|increases^expression	1	1
Copper	D003300	7440-50-8	GNG13	51764	[Chelating Agents binds to Copper] which results in decreased expression of GNG13 mRNA	affects^binding|decreases^expression	1	1
Copper	D003300	7440-50-8	GNG2	54331	[NSC 689534 binds to Copper] which results in decreased expression of GNG2 mRNA	affects^binding|decreases^expression	1	1
Copper	D003300	7440-50-8	GNG5	2787	[Chelating Agents binds to Copper] which results in increased expression of GNG5 mRNA	affects^binding|increases^expression	1	1
Copper	D003300	7440-50-8	GNG7	2788	[Chelating Agents binds to Copper] which results in decreased expression of GNG7 mRNA	affects^binding|decreases^expression	1	1
Copper	D003300	7440-50-8	GOLGA8B	440270	[NSC 689534 binds to Copper] which results in increased expression of GOLGA8B mRNA	affects^binding|increases^expression	1	1
Copper	D003300	7440-50-8	GOLT1B	51026	[NSC 689534 binds to Copper] which results in increased expression of GOLT1B mRNA	affects^binding|increases^expression	1	1
Copper	D003300	7440-50-8	GORAB	92344	[Chelating Agents binds to Copper] which results in increased expression of GORAB mRNA	affects^binding|increases^expression	1	1
Copper	D003300	7440-50-8	GOSR2	9570	[Disulfiram binds to Copper] which results in decreased expression of GOSR2 mRNA	affects^binding|decreases^expression	1	1
Copper	D003300	7440-50-8	GOSR2	9570	[NSC 689534 binds to Copper] which results in increased expression of GOSR2 mRNA	affects^binding|increases^expression	1	1
Copper	D003300	7440-50-8	GPCPD1	56261	[NSC 689534 binds to Copper] which results in increased expression of GPCPD1 mRNA	affects^binding|increases^expression	1	1
Copper	D003300	7440-50-8	GPM6B	2824	[NSC 689534 binds to Copper] which results in decreased expression of GPM6B mRNA	affects^binding|decreases^expression	1	1
Copper	D003300	7440-50-8	GPNMB	10457	[NSC 689534 binds to Copper] which results in increased expression of GPNMB mRNA	affects^binding|increases^expression	1	1
Copper	D003300	7440-50-8	GPR161	23432	[NSC 689534 binds to Copper] which results in decreased expression of GPR161 mRNA	affects^binding|decreases^expression	1	1
Copper	D003300	7440-50-8	GPSM1	26086	[Disulfiram binds to Copper] which results in increased expression of GPSM1 mRNA	affects^binding|increases^expression	1	1
Copper	D003300	7440-50-8	GPSM2	29899	[NSC 689534 binds to Copper] which results in decreased expression of GPSM2 mRNA	affects^binding|decreases^expression	1	1
Copper	D003300	7440-50-8	GPT2	84706	[Chelating Agents binds to Copper] which results in increased expression of GPT2 mRNA	affects^binding|increases^expression	1	1
Copper	D003300	7440-50-8	GPT2	84706	[Disulfiram binds to Copper] which results in increased expression of GPT2 mRNA	affects^binding|increases^expression	1	1
Copper	D003300	7440-50-8	GRAMD1A	57655	[Disulfiram binds to Copper] which results in increased expression of GRAMD1A mRNA	affects^binding|increases^expression	1	1
Copper	D003300	7440-50-8	GRAMD2B	65983	[Disulfiram binds to Copper] which results in increased expression of GRAMD2B mRNA	affects^binding|increases^expression	1	1
Copper	D003300	7440-50-8	GRB14	2888	[NSC 689534 binds to Copper] which results in decreased expression of GRB14 mRNA	affects^binding|decreases^expression	1	1
Copper	D003300	7440-50-8	GRHL1	29841	[NSC 689534 binds to Copper] which results in increased expression of GRHL1 mRNA	affects^binding|increases^expression	1	1
Copper	D003300	7440-50-8	GRSF1	2926	[NSC 689534 binds to Copper] which results in decreased expression of GRSF1 mRNA	affects^binding|decreases^expression	1	1
Copper	D003300	7440-50-8	GRWD1	83743	[Disulfiram binds to Copper] which results in decreased expression of GRWD1 mRNA	affects^binding|decreases^expression	1	1
Copper	D003300	7440-50-8	GSDMD	79792	[NSC 689534 binds to Copper] which results in decreased expression of GSDMD mRNA	affects^binding|decreases^expression	1	1
Copper	D003300	7440-50-8	GSDME	1687	[Disulfiram binds to Copper] which results in increased expression of GSDME mRNA	affects^binding|increases^expression	1	1
Copper	D003300	7440-50-8	GSK3B	2932	[NSC 689534 binds to Copper] which results in increased expression of GSK3B mRNA	affects^binding|increases^expression	1	1
Copper	D003300	7440-50-8	GSK3B	2932	[Thiosemicarbazones binds to Copper] which results in increased expression of GSK3B protein	affects^binding|increases^expression	1	1
Copper	D003300	7440-50-8	GSPT1	2935	[NSC 689534 binds to Copper] which results in decreased expression of GSPT1 mRNA	affects^binding|decreases^expression	1	1
Copper	D003300	7440-50-8	GSR	2936	[Copper co-treated with [arsenic trichloride results in increased abundance of Arsenic]] results in increased expression of GSR mRNA	affects^cotreatment|increases^abundance|increases^expression	1	1
Copper	D003300	7440-50-8	GSTA4	2941	[NSC 689534 binds to Copper] which results in decreased expression of GSTA4 mRNA	affects^binding|decreases^expression	1	1
Copper	D003300	7440-50-8	GSTM3	2947	[Chelating Agents binds to Copper] which results in increased expression of GSTM3 mRNA	affects^binding|increases^expression	1	1
Copper	D003300	7440-50-8	GSTP1	2950	[Chelating Agents binds to Copper] which results in increased expression of GSTP1 mRNA	affects^binding|increases^expression	1	1
Copper	D003300	7440-50-8	GTF2B	2959	[Disulfiram binds to Copper] which results in decreased expression of GTF2B mRNA	affects^binding|decreases^expression	1	1
Copper	D003300	7440-50-8	GTF2IRD2	84163	[NSC 689534 binds to Copper] which results in increased expression of GTF2IRD2 mRNA	affects^binding|increases^expression	1	1
Copper	D003300	7440-50-8	GTPBP2	54676	[NSC 689534 binds to Copper] which results in increased expression of GTPBP2 mRNA	affects^binding|increases^expression	1	1
Copper	D003300	7440-50-8	GTPBP3	84705	[NSC 689534 binds to Copper] which results in decreased expression of GTPBP3 mRNA	affects^binding|decreases^expression	1	1
Copper	D003300	7440-50-8	GTSE1	51512	[Chelating Agents binds to Copper] which results in decreased expression of GTSE1 mRNA	affects^binding|decreases^expression	1	1
Copper	D003300	7440-50-8	GTSE1	51512	[NSC 689534 binds to Copper] which results in decreased expression of GTSE1 mRNA	affects^binding|decreases^expression	1	1
Copper	D003300	7440-50-8	GUCY1A1	2982	[NSC 689534 binds to Copper] which results in decreased expression of GUCY1A1 mRNA	affects^binding|decreases^expression	1	1
Copper	D003300	7440-50-8	GULP1	51454	[NSC 689534 binds to Copper] which results in increased expression of GULP1 mRNA	affects^binding|increases^expression	1	1
Copper	D003300	7440-50-8	GXYLT2	727936	[NSC 689534 binds to Copper] which results in decreased expression of GXYLT2 mRNA	affects^binding|decreases^expression	1	1
Copper	D003300	7440-50-8	GYS1	2997	[Chelating Agents binds to Copper] which results in increased expression of GYS1 mRNA	affects^binding|increases^expression	1	1
Copper	D003300	7440-50-8	H1-2	3006	[NSC 689534 binds to Copper] which results in increased expression of H1-2 mRNA	affects^binding|increases^expression	1	1
Copper	D003300	7440-50-8	H2AC19	723790	[Disulfiram binds to Copper] which results in decreased expression of H2AC19 mRNA	affects^binding|decreases^expression	1	1
Copper	D003300	7440-50-8	H2AC20	8338	[Disulfiram binds to Copper] which results in decreased expression of H2AC20 mRNA	affects^binding|decreases^expression	1	1
Copper	D003300	7440-50-8	H2AC25	92815	[NSC 689534 binds to Copper] which results in increased expression of H2AC25 mRNA	affects^binding|increases^expression	1	1
Copper	D003300	7440-50-8	H2AC6	8334	[NSC 689534 binds to Copper] which results in increased expression of H2AC6 mRNA	affects^binding|increases^expression	1	1
Copper	D003300	7440-50-8	H2AX	3014	[Copper binds to phthalic acid binds to 1,10-phenanthroline] which results in increased expression of H2AX protein modified form	affects^binding|increases^expression	1	1
Copper	D003300	7440-50-8	H2AX	3014	[Copper binds to phthalic acid binds to 2,2'-Dipyridyl] which results in increased expression of H2AX protein modified form	affects^binding|increases^expression	1	1
Copper	D003300	7440-50-8	H2AX	3014	[Copper co-treated with [arsenic trichloride results in increased abundance of Arsenic]] results in increased expression of H2AX protein	affects^cotreatment|increases^abundance|increases^expression	1	1
Copper	D003300	7440-50-8	H2AX	3014	Copper results in increased expression of H2AX protein	increases^expression	1	1
Copper	D003300	7440-50-8	H2AZ2	94239	[NSC 689534 binds to Copper] which results in decreased expression of H2AZ2 mRNA	affects^binding|decreases^expression	1	1
Copper	D003300	7440-50-8	H2BC10	8346	[NSC 689534 binds to Copper] which results in increased expression of H2BC10 mRNA	affects^binding|increases^expression	1	1
Copper	D003300	7440-50-8	H2BC12	85236	[Disulfiram binds to Copper] which results in decreased expression of H2BC12 mRNA	affects^binding|decreases^expression	1	1
Copper	D003300	7440-50-8	H2BC12L	54145	[NSC 689534 binds to Copper] which results in increased expression of H2BC12L mRNA	affects^binding|increases^expression	1	1
Copper	D003300	7440-50-8	H2BC21	8349	[NSC 689534 binds to Copper] which results in increased expression of H2BC21 mRNA	affects^binding|increases^expression	1	1
Copper	D003300	7440-50-8	H2BC4	8347	[NSC 689534 binds to Copper] which results in increased expression of H2BC4 mRNA	affects^binding|increases^expression	1	1
Copper	D003300	7440-50-8	H2BC5	3017	[NSC 689534 binds to Copper] which results in increased expression of H2BC5 mRNA	affects^binding|increases^expression	1	1
Copper	D003300	7440-50-8	H2BC6	8344	[NSC 689534 binds to Copper] which results in increased expression of H2BC6 mRNA	affects^binding|increases^expression	1	1
Copper	D003300	7440-50-8	H2BC7	8343	[NSC 689534 binds to Copper] which results in increased expression of H2BC7 mRNA	affects^binding|increases^expression	1	1
Copper	D003300	7440-50-8	H2BC8	8339	[Disulfiram binds to Copper] which results in decreased expression of H2BC8 mRNA	affects^binding|decreases^expression	1	1
Copper	D003300	7440-50-8	H2BC8	8339	[NSC 689534 binds to Copper] which results in increased expression of H2BC8 mRNA	affects^binding|increases^expression	1	1
Copper	D003300	7440-50-8	H2BC9	8345	[NSC 689534 binds to Copper] which results in increased expression of H2BC9 mRNA	affects^binding|increases^expression	1	1
Copper	D003300	7440-50-8	H3-4	8290	[Disulfiram binds to Copper] which results in decreased expression of H3-4 mRNA	affects^binding|decreases^expression	1	1
Copper	D003300	7440-50-8	H3C12	8356	[Disulfiram binds to Copper] which results in decreased expression of H3C12 mRNA	affects^binding|decreases^expression	1	1
Copper	D003300	7440-50-8	H3C6	8353	[NSC 689534 binds to Copper] which results in increased expression of H3C6 mRNA	affects^binding|increases^expression	1	1
Copper	D003300	7440-50-8	H4C3	8364	[NSC 689534 binds to Copper] which results in decreased expression of H4C3 mRNA	affects^binding|decreases^expression	1	1
Copper	D003300	7440-50-8	H4C8	8365	[NSC 689534 binds to Copper] which results in increased expression of H4C8 mRNA	affects^binding|increases^expression	1	1
Copper	D003300	7440-50-8	H6PD	9563	[Disulfiram binds to Copper] which results in increased expression of H6PD mRNA	affects^binding|increases^expression	1	1
Copper	D003300	7440-50-8	HADH	3033	[NSC 689534 binds to Copper] which results in decreased expression of HADH mRNA	affects^binding|decreases^expression	1	1
Copper	D003300	7440-50-8	HAPLN1	1404	[NSC 689534 binds to Copper] which results in decreased expression of HAPLN1 mRNA	affects^binding|decreases^expression	1	1
Copper	D003300	7440-50-8	HAS2	3037	[NSC 689534 binds to Copper] which results in decreased expression of HAS2 mRNA	affects^binding|decreases^expression	1	1
Copper	D003300	7440-50-8	HAS3	3038	[NSC 689534 binds to Copper] which results in decreased expression of HAS3 mRNA	affects^binding|decreases^expression	1	1
Copper	D003300	7440-50-8	HAUS5	23354	[NSC 689534 binds to Copper] which results in decreased expression of HAUS5 mRNA	affects^binding|decreases^expression	1	1
Copper	D003300	7440-50-8	HAUS7	55559	[NSC 689534 binds to Copper] which results in decreased expression of HAUS7 mRNA	affects^binding|decreases^expression	1	1
Copper	D003300	7440-50-8	HBA1	3039	[Disulfiram binds to Copper] which results in decreased expression of HBA1 mRNA	affects^binding|decreases^expression	1	1
Copper	D003300	7440-50-8	HBEGF	1839	[Disulfiram binds to Copper] which results in decreased expression of HBEGF mRNA	affects^binding|decreases^expression	1	1
Copper	D003300	7440-50-8	HBEGF	1839	[NSC 689534 binds to Copper] which results in increased expression of HBEGF mRNA	affects^binding|increases^expression	1	1
Copper	D003300	7440-50-8	HCG18	414777	[NSC 689534 binds to Copper] which results in increased expression of HCG18 mRNA	affects^binding|increases^expression	1	1
Copper	D003300	7440-50-8	HDAC1	3065	[Chelating Agents binds to Copper] which results in decreased expression of HDAC1 mRNA	affects^binding|decreases^expression	1	1
Copper	D003300	7440-50-8	HEATR5A	25938	[NSC 689534 binds to Copper] which results in increased expression of HEATR5A mRNA	affects^binding|increases^expression	1	1
Copper	D003300	7440-50-8	HELLS	3070	[NSC 689534 binds to Copper] which results in decreased expression of HELLS mRNA	affects^binding|decreases^expression	1	1
Copper	D003300	7440-50-8	HEPHL1	341208	Copper deficiency results in decreased expression of HEPHL1 protein	decreases^expression	1	1
Copper	D003300	7440-50-8	HERPUD1	9709	[NSC 689534 binds to Copper] which results in increased expression of HERPUD1 mRNA	affects^binding|increases^expression	1	1
Copper	D003300	7440-50-8	HERPUD1	9709	[Organoselenium Compounds binds to Copper] which results in increased expression of HERPUD1 mRNA	affects^binding|increases^expression	1	1
Copper	D003300	7440-50-8	HES1	3280	[Disulfiram binds to Copper] which results in decreased expression of HES1 mRNA	affects^binding|decreases^expression	1	1
Copper	D003300	7440-50-8	HES6	55502	[Chelating Agents binds to Copper] which results in increased expression of HES6 mRNA	affects^binding|increases^expression	1	1
Copper	D003300	7440-50-8	HES6	55502	[Disulfiram binds to Copper] which results in decreased expression of HES6 mRNA	affects^binding|decreases^expression	1	1
Copper	D003300	7440-50-8	HES6	55502	[NSC 689534 binds to Copper] which results in increased expression of HES6 mRNA	affects^binding|increases^expression	1	1
Copper	D003300	7440-50-8	HEY1	23462	[NSC 689534 binds to Copper] which results in increased expression of HEY1 mRNA	affects^binding|increases^expression	1	1
Copper	D003300	7440-50-8	HGH1	51236	[NSC 689534 binds to Copper] which results in decreased expression of HGH1 mRNA	affects^binding|decreases^expression	1	1
Copper	D003300	7440-50-8	HIBCH	26275	[NSC 689534 binds to Copper] which results in decreased expression of HIBCH mRNA	affects^binding|decreases^expression	1	1
Copper	D003300	7440-50-8	HIF1A	3091	CCS protein promotes the reaction [[Copper results in increased activity of HIF1A protein] which results in increased expression of VEGFA protein]	increases^activity|increases^expression|increases^reaction	1	1
Copper	D003300	7440-50-8	HIF1A	3091	[Chelating Agents binds to Copper] which results in decreased expression of HIF1A mRNA	affects^binding|decreases^expression	1	1
Copper	D003300	7440-50-8	HIF1A	3091	[Copper results in increased activity of HIF1A protein] which results in increased expression of VEGFA protein	increases^activity|increases^expression	1	1
Copper	D003300	7440-50-8	HIF1A	3091	[Zinc co-treated with Copper] inhibits the reaction [Clioquinol results in increased expression of HIF1A protein]	affects^cotreatment|decreases^reaction|increases^expression	1	1
Copper	D003300	7440-50-8	HIGD1A	25994	[NSC 689534 binds to Copper] which results in decreased expression of HIGD1A mRNA	affects^binding|decreases^expression	1	1
Copper	D003300	7440-50-8	HIVEP1	3096	[NSC 689534 binds to Copper] which results in increased expression of HIVEP1 mRNA	affects^binding|increases^expression	1	1
Copper	D003300	7440-50-8	HJURP	55355	[NSC 689534 binds to Copper] which results in decreased expression of HJURP mRNA	affects^binding|decreases^expression	1	1
Copper	D003300	7440-50-8	HKDC1	80201	[NSC 689534 binds to Copper] which results in increased expression of HKDC1 mRNA	affects^binding|increases^expression	1	1
Copper	D003300	7440-50-8	HLA-B	3106	[Disulfiram binds to Copper] which results in increased expression of HLA-B mRNA	affects^binding|increases^expression	1	1
Copper	D003300	7440-50-8	HLA-F	3134	[Disulfiram binds to Copper] which results in increased expression of HLA-F mRNA	affects^binding|increases^expression	1	1
Copper	D003300	7440-50-8	HLX	3142	[Chelating Agents binds to Copper] which results in decreased expression of HLX mRNA	affects^binding|decreases^expression	1	1
Copper	D003300	7440-50-8	HMBOX1	79618	[NSC 689534 binds to Copper] which results in increased expression of HMBOX1 mRNA	affects^binding|increases^expression	1	1
Copper	D003300	7440-50-8	HMGB1	3146	[NSC 689534 binds to Copper] which results in decreased expression of HMGB1 mRNA	affects^binding|decreases^expression	1	1
Copper	D003300	7440-50-8	HMGB2	3148	[NSC 689534 binds to Copper] which results in decreased expression of HMGB2 mRNA	affects^binding|decreases^expression	1	1
Copper	D003300	7440-50-8	HMGB3	3149	[NSC 689534 binds to Copper] which results in decreased expression of HMGB3 mRNA	affects^binding|decreases^expression	1	1
Copper	D003300	7440-50-8	HMGN5	79366	[NSC 689534 binds to Copper] which results in decreased expression of HMGN5 mRNA	affects^binding|decreases^expression	1	1
Copper	D003300	7440-50-8	HMMR	3161	[NSC 689534 binds to Copper] which results in decreased expression of HMMR mRNA	affects^binding|decreases^expression	1	1
Copper	D003300	7440-50-8	HMOX1	3162	ATP7B gene mutant form inhibits the reaction [Copper results in increased expression of HMOX1 mRNA]	decreases^reaction|increases^expression	1	1
Copper	D003300	7440-50-8	HMOX1	3162	[Chelating Agents binds to Copper] which results in increased expression of HMOX1 mRNA	affects^binding|increases^expression	1	1
Copper	D003300	7440-50-8	HMOX1	3162	[Chitosan metabolite results in decreased susceptibility to Copper] which results in increased expression of HMOX1 mRNA	decreases^response to substance|increases^expression	1	1
Copper	D003300	7440-50-8	HMOX1	3162	[Chitosan metabolite results in decreased susceptibility to Copper] which results in increased expression of HMOX1 protein	decreases^response to substance|increases^expression	1	1
Copper	D003300	7440-50-8	HMOX1	3162	[Copper co-treated with [arsenic trichloride results in increased abundance of Arsenic]] results in increased expression of HMOX1 mRNA	affects^cotreatment|increases^abundance|increases^expression	1	1
Copper	D003300	7440-50-8	HMOX1	3162	Copper inhibits the reaction [tetrathiomolybdate analog results in increased expression of HMOX1 protein]	decreases^reaction|increases^expression	1	1
Copper	D003300	7440-50-8	HMOX1	3162	Copper promotes the reaction [Raloxifene Hydrochloride results in increased expression of HMOX1 mRNA]	increases^expression|increases^reaction	1	1
Copper	D003300	7440-50-8	HMOX1	3162	Copper results in increased expression of HMOX1 mRNA	increases^expression	3	1
Copper	D003300	7440-50-8	HMOX1	3162	Copper results in increased expression of HMOX1 protein	increases^expression	1	1
Copper	D003300	7440-50-8	HMOX1	3162	[Disulfiram binds to Copper] which results in decreased expression of HMOX1 mRNA	affects^binding|decreases^expression	1	1
Copper	D003300	7440-50-8	HMOX1	3162	[ethyl maltol results in increased susceptibility to [Copper Sulfate results in increased abundance of Copper]] which results in increased expression of HMOX1 mRNA	increases^abundance|increases^expression|increases^response to substance	1	1
Copper	D003300	7440-50-8	HMOX1	3162	[ethyl maltol results in increased susceptibility to [Copper Sulfate results in increased abundance of Copper]] which results in increased expression of HMOX1 protein	increases^abundance|increases^expression|increases^response to substance	1	1
Copper	D003300	7440-50-8	HMOX1	3162	N-(3,5-bis(trifluoromethyl)phenyl)-5-chloro-2-hydroxybenzamide inhibits the reaction [Copper results in increased expression of HMOX1 mRNA]	decreases^reaction|increases^expression	1	1
Copper	D003300	7440-50-8	HMOX1	3162	[NSC 689534 binds to Copper] which results in increased expression of HMOX1 mRNA	affects^binding|increases^expression	1	1
Copper	D003300	7440-50-8	HMOX1	3162	[NSC 689534 binds to Copper] which results in increased expression of HMOX1 protein	affects^binding|increases^expression	1	1
Copper	D003300	7440-50-8	HMOX1	3162	[Organoselenium Compounds binds to Copper] which results in increased expression of HMOX1 mRNA	affects^binding|increases^expression	1	1
Copper	D003300	7440-50-8	HMOX1	3162	RELA mRNA affects the reaction [Copper results in increased expression of HMOX1 mRNA]	affects^reaction|increases^expression	1	1
Copper	D003300	7440-50-8	HNF4A	3172	Copper results in decreased expression of HNF4A mRNA	decreases^expression	1	1
Copper	D003300	7440-50-8	HNF4A	3172	Copper results in decreased expression of HNF4A protein	decreases^expression	1	1
Copper	D003300	7440-50-8	HNRNPA2B1	3181	[Disulfiram binds to Copper] which results in increased expression of HNRNPA2B1 mRNA	affects^binding|increases^expression	1	1
Copper	D003300	7440-50-8	HNRNPA2B1	3181	[NSC 689534 binds to Copper] which results in decreased expression of HNRNPA2B1 mRNA	affects^binding|decreases^expression	1	1
Copper	D003300	7440-50-8	HNRNPA3	220988	[NSC 689534 binds to Copper] which results in decreased expression of HNRNPA3 mRNA	affects^binding|decreases^expression	1	1
Copper	D003300	7440-50-8	HNRNPC	3183	[NSC 689534 binds to Copper] which results in decreased expression of HNRNPC mRNA	affects^binding|decreases^expression	1	1
Copper	D003300	7440-50-8	HNRNPD	3184	[NSC 689534 binds to Copper] which results in decreased expression of HNRNPD mRNA	affects^binding|decreases^expression	1	1
Copper	D003300	7440-50-8	HNRNPM	4670	[NSC 689534 binds to Copper] which results in decreased expression of HNRNPM mRNA	affects^binding|decreases^expression	1	1
Copper	D003300	7440-50-8	HNRNPU	3192	[NSC 689534 binds to Copper] which results in decreased expression of HNRNPU mRNA	affects^binding|decreases^expression	1	1
Copper	D003300	7440-50-8	HNRNPUL1	11100	[NSC 689534 binds to Copper] which results in decreased expression of HNRNPUL1 mRNA	affects^binding|decreases^expression	1	1
Copper	D003300	7440-50-8	HOXA1	3198	[NSC 689534 binds to Copper] which results in increased expression of HOXA1 mRNA	affects^binding|increases^expression	1	1
Copper	D003300	7440-50-8	HOXA10	3206	Copper promotes the reaction [[Progesterone co-treated with Estrogens] results in decreased expression of HOXA10 mRNA]	affects^cotreatment|decreases^expression|increases^reaction	1	1
Copper	D003300	7440-50-8	HOXA10	3206	Copper results in decreased expression of HOXA10 mRNA	decreases^expression	1	1
Copper	D003300	7440-50-8	HOXA13	3209	[NSC 689534 binds to Copper] which results in decreased expression of HOXA13 mRNA	affects^binding|decreases^expression	1	1
Copper	D003300	7440-50-8	HOXB13	10481	[NSC 689534 binds to Copper] which results in decreased expression of HOXB13 mRNA	affects^binding|decreases^expression	1	1
Copper	D003300	7440-50-8	HOXD1	3231	[Disulfiram binds to Copper] which results in decreased expression of HOXD1 mRNA	affects^binding|decreases^expression	1	1
Copper	D003300	7440-50-8	HPGD	3248	[NSC 689534 binds to Copper] which results in decreased expression of HPGD mRNA	affects^binding|decreases^expression	1	1
Copper	D003300	7440-50-8	HPS3	84343	[NSC 689534 binds to Copper] which results in decreased expression of HPS3 mRNA	affects^binding|decreases^expression	1	1
Copper	D003300	7440-50-8	HRG	3273	[NSC 689534 binds to Copper] which results in increased expression of HRG mRNA	affects^binding|increases^expression	1	1
Copper	D003300	7440-50-8	HRK	8739	[Chelating Agents binds to Copper] which results in increased expression of HRK mRNA	affects^binding|increases^expression	1	1
Copper	D003300	7440-50-8	HRK	8739	[Disulfiram binds to Copper] which results in decreased expression of HRK mRNA	affects^binding|decreases^expression	1	1
Copper	D003300	7440-50-8	HS3ST2	9956	[Disulfiram binds to Copper] which results in decreased expression of HS3ST2 mRNA	affects^binding|decreases^expression	1	1
Copper	D003300	7440-50-8	HS3ST5	222537	[NSC 689534 binds to Copper] which results in decreased expression of HS3ST5 mRNA	affects^binding|decreases^expression	1	1
Copper	D003300	7440-50-8	HSD17B1	3292	Copper results in increased expression of HSD17B1 mRNA	increases^expression	1	1
Copper	D003300	7440-50-8	HSD17B2	3294	[NSC 689534 binds to Copper] which results in decreased expression of HSD17B2 mRNA	affects^binding|decreases^expression	1	1
Copper	D003300	7440-50-8	HSD3B1	3283	Copper affects the expression of HSD3B1 mRNA	affects^expression	1	1
Copper	D003300	7440-50-8	HSD3B2	3284	Copper results in increased expression of HSD3B2 mRNA	increases^expression	1	1
Copper	D003300	7440-50-8	HSP90AA1	3320	[Chelating Agents binds to Copper] which results in decreased expression of HSP90AA1 mRNA	affects^binding|decreases^expression	1	1
Copper	D003300	7440-50-8	HSP90AA1	3320	[Disulfiram binds to Copper] which results in decreased expression of HSP90AA1 mRNA	affects^binding|decreases^expression	1	1
Copper	D003300	7440-50-8	HSP90AA1	3320	[Organoselenium Compounds binds to Copper] which results in decreased expression of HSP90AA1 protein	affects^binding|decreases^expression	1	1
Copper	D003300	7440-50-8	HSP90AA1	3320	[Organoselenium Compounds binds to Copper] which results in increased expression of HSP90AA1 mRNA	affects^binding|increases^expression	1	1
Copper	D003300	7440-50-8	HSP90AB1	3326	[Chelating Agents binds to Copper] which results in decreased expression of HSP90AB1 mRNA	affects^binding|decreases^expression	1	1
Copper	D003300	7440-50-8	HSP90AB1	3326	[Disulfiram binds to Copper] which results in decreased expression of HSP90AB1 mRNA	affects^binding|decreases^expression	1	1
Copper	D003300	7440-50-8	HSP90B1	7184	[Chelating Agents binds to Copper] which affects the expression of HSP90B1 mRNA	affects^binding|affects^expression	1	1
Copper	D003300	7440-50-8	HSP90B1	7184	[Copper co-treated with [arsenic trichloride results in increased abundance of Arsenic]] results in decreased expression of HSP90B1 mRNA	affects^cotreatment|decreases^expression|increases^abundance	1	1
Copper	D003300	7440-50-8	HSPA13	6782	[NSC 689534 binds to Copper] which results in increased expression of HSPA13 mRNA	affects^binding|increases^expression	1	1
Copper	D003300	7440-50-8	HSPA1A	3303	Copper results in increased expression of HSPA1A mRNA	increases^expression	2	1
Copper	D003300	7440-50-8	HSPA1A	3303	[Disulfiram binds to Copper] which results in decreased expression of HSPA1A mRNA	affects^binding|decreases^expression	1	1
Copper	D003300	7440-50-8	HSPA1A	3303	[Organoselenium Compounds binds to Copper] which results in increased expression of HSPA1A mRNA	affects^binding|increases^expression	1	1
Copper	D003300	7440-50-8	HSPA1B	3304	[Chelating Agents binds to Copper] which results in increased expression of HSPA1B mRNA	affects^binding|increases^expression	1	1
Copper	D003300	7440-50-8	HSPA1B	3304	[Disulfiram binds to Copper] which results in decreased expression of HSPA1B mRNA	affects^binding|decreases^expression	1	1
Copper	D003300	7440-50-8	HSPA1B	3304	[Organoselenium Compounds binds to Copper] which results in increased expression of HSPA1B mRNA	affects^binding|increases^expression	1	1
Copper	D003300	7440-50-8	HSPA1L	3305	[Disulfiram binds to Copper] which results in decreased expression of HSPA1L mRNA	affects^binding|decreases^expression	1	1
Copper	D003300	7440-50-8	HSPA1L	3305	[NSC 689534 binds to Copper] which results in increased expression of HSPA1L mRNA	affects^binding|increases^expression	1	1
Copper	D003300	7440-50-8	HSPA1L	3305	[Organoselenium Compounds binds to Copper] which results in increased expression of HSPA1L mRNA	affects^binding|increases^expression	1	1
Copper	D003300	7440-50-8	HSPA2	3306	[Chelating Agents binds to Copper] which results in decreased expression of HSPA2 mRNA	affects^binding|decreases^expression	1	1
Copper	D003300	7440-50-8	HSPA4	3308	[Disulfiram binds to Copper] which results in decreased expression of HSPA4 mRNA	affects^binding|decreases^expression	1	1
Copper	D003300	7440-50-8	HSPA4	3308	[NSC 689534 binds to Copper] which results in decreased expression of HSPA4 mRNA	affects^binding|decreases^expression	1	1
Copper	D003300	7440-50-8	HSPA5	3309	[Copper co-treated with [arsenic trichloride results in increased abundance of Arsenic]] results in decreased expression of HSPA5 mRNA	affects^cotreatment|decreases^expression|increases^abundance	1	1
Copper	D003300	7440-50-8	HSPA5	3309	Copper results in increased expression of HSPA5 protein	increases^expression	2	1
Copper	D003300	7440-50-8	HSPA5	3309	[NSC 689534 binds to Copper] which results in increased expression of HSPA5 mRNA	affects^binding|increases^expression	1	1
Copper	D003300	7440-50-8	HSPA6	3310	[Disulfiram binds to Copper] which results in decreased expression of HSPA6 mRNA	affects^binding|decreases^expression	1	1
Copper	D003300	7440-50-8	HSPA6	3310	[NSC 689534 binds to Copper] which results in increased expression of HSPA6 mRNA	affects^binding|increases^expression	1	1
Copper	D003300	7440-50-8	HSPA6	3310	[NSC 689534 binds to Copper] which results in increased expression of HSPA6 protein	affects^binding|increases^expression	1	1
Copper	D003300	7440-50-8	HSPA6	3310	[Organoselenium Compounds binds to Copper] which results in increased expression of HSPA6 mRNA	affects^binding|increases^expression	1	1
Copper	D003300	7440-50-8	HSPA8	3312	[Chelating Agents binds to Copper] which results in decreased expression of HSPA8 mRNA	affects^binding|decreases^expression	1	1
Copper	D003300	7440-50-8	HSPA8	3312	[Copper binds to N'-((2-hydroxyphenyl)carbonothioyl)pyridine-2-carbohydrazide] which results in increased expression of HSPA8 protein	affects^binding|increases^expression	1	1
Copper	D003300	7440-50-8	HSPA8	3312	[Disulfiram binds to Copper] which results in decreased expression of HSPA8 mRNA	affects^binding|decreases^expression	1	1
Copper	D003300	7440-50-8	HSPB1	3315	[Chelating Agents binds to Copper] which affects the expression of HSPB1 mRNA	affects^binding|affects^expression	1	1
Copper	D003300	7440-50-8	HSPB1	3315	[Disulfiram binds to Copper] which results in decreased expression of HSPB1 mRNA	affects^binding|decreases^expression	1	1
Copper	D003300	7440-50-8	HSPB8	26353	[Disulfiram binds to Copper] which results in decreased expression of HSPB8 mRNA	affects^binding|decreases^expression	1	1
Copper	D003300	7440-50-8	HSPB8	26353	[NSC 689534 binds to Copper] which results in increased expression of HSPB8 mRNA	affects^binding|increases^expression	1	1
Copper	D003300	7440-50-8	HSPB8	26353	[Organoselenium Compounds binds to Copper] which results in increased expression of HSPB8 mRNA	affects^binding|increases^expression	1	1
Copper	D003300	7440-50-8	HSPBAP1	79663	[NSC 689534 binds to Copper] which results in increased expression of HSPBAP1 mRNA	affects^binding|increases^expression	1	1
Copper	D003300	7440-50-8	HSPD1	3329	Copper results in increased expression of HSPD1 protein	increases^expression	1	1
Copper	D003300	7440-50-8	HSPD1	3329	[NSC 689534 binds to Copper] which results in decreased expression of HSPD1 mRNA	affects^binding|decreases^expression	1	1
Copper	D003300	7440-50-8	HSPD1	3329	[Thiosemicarbazones binds to Copper] which results in increased expression of HSPD1 protein	affects^binding|increases^expression	1	1
Copper	D003300	7440-50-8	HSPG2	3339	[NSC 689534 binds to Copper] which results in decreased expression of HSPG2 mRNA	affects^binding|decreases^expression	1	1
Copper	D003300	7440-50-8	HSPH1	10808	[Copper co-treated with [arsenic trichloride results in increased abundance of Arsenic]] results in increased expression of HSPH1 mRNA	affects^cotreatment|increases^abundance|increases^expression	1	1
Copper	D003300	7440-50-8	HSPH1	10808	[Disulfiram binds to Copper] which results in decreased expression of HSPH1 mRNA	affects^binding|decreases^expression	1	1
Copper	D003300	7440-50-8	HSPH1	10808	[Organoselenium Compounds binds to Copper] which results in increased expression of HSPH1 mRNA	affects^binding|increases^expression	1	1
Copper	D003300	7440-50-8	HTR1E	3354	[NSC 689534 binds to Copper] which results in decreased expression of HTR1E mRNA	affects^binding|decreases^expression	1	1
Copper	D003300	7440-50-8	HTR2B	3357	[Disulfiram binds to Copper] which results in increased expression of HTR2B mRNA	affects^binding|increases^expression	1	1
Copper	D003300	7440-50-8	HTRA1	5654	[NSC 689534 binds to Copper] which results in decreased expression of HTRA1 mRNA	affects^binding|decreases^expression	1	1
Copper	D003300	7440-50-8	HYOU1	10525	[NSC 689534 binds to Copper] which results in increased expression of HYOU1 mRNA	affects^binding|increases^expression	1	1
Copper	D003300	7440-50-8	IAPP	3375	Copper inhibits the reaction [IAPP protein results in increased expression of JUN protein modified form]	decreases^reaction|increases^expression	1	1
Copper	D003300	7440-50-8	ICAM1	3383	[Chelating Agents binds to Copper] which results in increased expression of ICAM1 mRNA	affects^binding|increases^expression	1	1
Copper	D003300	7440-50-8	ICAM1	3383	[neocuproine affects the abundance of Copper] inhibits the reaction [TNF protein results in increased expression of ICAM1 mRNA]	affects^abundance|decreases^reaction|increases^expression	1	1
Copper	D003300	7440-50-8	ICAM1	3383	[neocuproine affects the abundance of Copper] inhibits the reaction [TNF protein results in increased expression of ICAM1 protein]	affects^abundance|decreases^reaction|increases^expression	1	1
Copper	D003300	7440-50-8	ICMT	23463	[NSC 689534 binds to Copper] which results in decreased expression of ICMT mRNA	affects^binding|decreases^expression	1	1
Copper	D003300	7440-50-8	ID2	3398	[Disulfiram binds to Copper] which results in decreased expression of ID2 mRNA	affects^binding|decreases^expression	1	1
Copper	D003300	7440-50-8	IDH1	3417	[Chelating Agents binds to Copper] which results in increased expression of IDH1 mRNA	affects^binding|increases^expression	1	1
Copper	D003300	7440-50-8	IDH1	3417	[NSC 689534 binds to Copper] which results in increased expression of IDH1 mRNA	affects^binding|increases^expression	1	1
Copper	D003300	7440-50-8	IDH3A	3419	[NSC 689534 binds to Copper] which results in decreased expression of IDH3A mRNA	affects^binding|decreases^expression	1	1
Copper	D003300	7440-50-8	IDS	3423	[NSC 689534 binds to Copper] which results in increased expression of IDS mRNA	affects^binding|increases^expression	1	1
Copper	D003300	7440-50-8	IER3	8870	Copper results in increased expression of IER3 mRNA	increases^expression	1	1
Copper	D003300	7440-50-8	IER3	8870	N-(3,5-bis(trifluoromethyl)phenyl)-5-chloro-2-hydroxybenzamide inhibits the reaction [Copper results in increased expression of IER3 mRNA]	decreases^reaction|increases^expression	1	1
Copper	D003300	7440-50-8	IER3	8870	RELA mRNA affects the reaction [Copper results in increased expression of IER3 mRNA]	affects^reaction|increases^expression	1	1
Copper	D003300	7440-50-8	IER5	51278	[Disulfiram binds to Copper] which results in decreased expression of IER5 mRNA	affects^binding|decreases^expression	1	1
Copper	D003300	7440-50-8	IER5	51278	[NSC 689534 binds to Copper] which results in increased expression of IER5 mRNA	affects^binding|increases^expression	1	1
Copper	D003300	7440-50-8	IFI16	3428	[NSC 689534 binds to Copper] which results in increased expression of IFI16 mRNA	affects^binding|increases^expression	1	1
Copper	D003300	7440-50-8	IFI30	10437	[NSC 689534 binds to Copper] which results in decreased expression of IFI30 mRNA	affects^binding|decreases^expression	1	1
Copper	D003300	7440-50-8	IFI44	10561	[NSC 689534 binds to Copper] which results in increased expression of IFI44 mRNA	affects^binding|increases^expression	1	1
Copper	D003300	7440-50-8	IFIT1	3434	[Disulfiram binds to Copper] which results in increased expression of IFIT1 mRNA	affects^binding|increases^expression	1	1
Copper	D003300	7440-50-8	IFIT2	3433	[Disulfiram binds to Copper] which results in increased expression of IFIT2 mRNA	affects^binding|increases^expression	1	1
Copper	D003300	7440-50-8	IFIT3	3437	[Disulfiram binds to Copper] which results in increased expression of IFIT3 mRNA	affects^binding|increases^expression	1	1
Copper	D003300	7440-50-8	IFIT3	3437	[NSC 689534 binds to Copper] which results in increased expression of IFIT3 mRNA	affects^binding|increases^expression	1	1
Copper	D003300	7440-50-8	IFITM10	402778	[NSC 689534 binds to Copper] which results in increased expression of IFITM10 mRNA	affects^binding|increases^expression	1	1
Copper	D003300	7440-50-8	IFNAR1	3454	[Chelating Agents binds to Copper] which results in increased expression of IFNAR1 mRNA	affects^binding|increases^expression	1	1
Copper	D003300	7440-50-8	IFNAR2	3455	[Chelating Agents binds to Copper] which results in increased expression of IFNAR2 mRNA	affects^binding|increases^expression	1	1
Copper	D003300	7440-50-8	IFNGR2	3460	[Disulfiram binds to Copper] which results in increased expression of IFNGR2 mRNA	affects^binding|increases^expression	1	1
Copper	D003300	7440-50-8	IFRD1	3475	[NSC 689534 binds to Copper] which results in increased expression of IFRD1 mRNA	affects^binding|increases^expression	1	1
Copper	D003300	7440-50-8	IFT57	55081	[NSC 689534 binds to Copper] which results in decreased expression of IFT57 mRNA	affects^binding|decreases^expression	1	1
Copper	D003300	7440-50-8	IGF1R	3480	[Thiosemicarbazones binds to Copper] which results in decreased expression of IGF1R protein	affects^binding|decreases^expression	1	1
Copper	D003300	7440-50-8	IGF2-AS	51214	[Disulfiram binds to Copper] which results in decreased expression of IGF2-AS mRNA	affects^binding|decreases^expression	1	1
Copper	D003300	7440-50-8	IGF2R	3482	[Disulfiram binds to Copper] which results in increased expression of IGF2R mRNA	affects^binding|increases^expression	1	1
Copper	D003300	7440-50-8	IGF2R	3482	[NSC 689534 binds to Copper] which results in increased expression of IGF2R mRNA	affects^binding|increases^expression	1	1
Copper	D003300	7440-50-8	IGFBP3	3486	[Chelating Agents binds to Copper] which affects the expression of IGFBP3 mRNA	affects^binding|affects^expression	1	1
Copper	D003300	7440-50-8	IGFBP3	3486	Copper results in decreased expression of IGFBP3 mRNA	decreases^expression	1	1
Copper	D003300	7440-50-8	IGFBP6	3489	[Copper results in increased activity of TP53 protein] which results in increased expression of IGFBP6 mRNA	increases^activity|increases^expression	1	1
Copper	D003300	7440-50-8	IGFBP6	3489	Copper results in increased expression of IGFBP6 protein	increases^expression	1	1
Copper	D003300	7440-50-8	IGFBP7	3490	[Disulfiram binds to Copper] which results in increased expression of IGFBP7 mRNA	affects^binding|increases^expression	1	1
Copper	D003300	7440-50-8	IGFBP7	3490	[Disulfiram binds to Copper] which results in increased expression of IGFBP7 protein	affects^binding|increases^expression	1	1
Copper	D003300	7440-50-8	IGHA1	3493	[NSC 689534 binds to Copper] which results in increased expression of IGHA1 mRNA	affects^binding|increases^expression	1	1
Copper	D003300	7440-50-8	IKBKB	3551	[Chelating Agents binds to Copper] which results in increased expression of IKBKB mRNA	affects^binding|increases^expression	1	1
Copper	D003300	7440-50-8	IKBKG	8517	[NSC 689534 binds to Copper] which results in increased expression of IKBKG mRNA	affects^binding|increases^expression	1	1
Copper	D003300	7440-50-8	IL11	3589	[NSC 689534 binds to Copper] which results in increased expression of IL11 mRNA	affects^binding|increases^expression	1	1
Copper	D003300	7440-50-8	IL13RA2	3598	[NSC 689534 binds to Copper] which results in increased expression of IL13RA2 mRNA	affects^binding|increases^expression	1	1
Copper	D003300	7440-50-8	IL15	3600	[NSC 689534 binds to Copper] which results in increased expression of IL15 mRNA	affects^binding|increases^expression	1	1
Copper	D003300	7440-50-8	IL1A	3552	[Chelating Agents binds to Copper] which results in increased expression of IL1A mRNA	affects^binding|increases^expression	1	1
Copper	D003300	7440-50-8	IL1A	3552	[Disulfiram binds to Copper] which results in increased expression of IL1A mRNA	affects^binding|increases^expression	1	1
Copper	D003300	7440-50-8	IL1B	3553	[Disulfiram binds to Copper] which results in increased expression of IL1B mRNA	affects^binding|increases^expression	1	1
Copper	D003300	7440-50-8	IL1R1	3554	[Chelating Agents binds to Copper] which results in decreased expression of IL1R1 mRNA	affects^binding|decreases^expression	1	1
Copper	D003300	7440-50-8	IL1RAP	3556	[Chelating Agents binds to Copper] which results in increased expression of IL1RAP mRNA	affects^binding|increases^expression	1	1
Copper	D003300	7440-50-8	IL1RL1	9173	[NSC 689534 binds to Copper] which results in increased expression of IL1RL1 mRNA	affects^binding|increases^expression	1	1
Copper	D003300	7440-50-8	IL20RA	53832	[NSC 689534 binds to Copper] which results in decreased expression of IL20RA mRNA	affects^binding|decreases^expression	1	1
Copper	D003300	7440-50-8	IL20RB	53833	[NSC 689534 binds to Copper] which results in increased expression of IL20RB mRNA	affects^binding|increases^expression	1	1
Copper	D003300	7440-50-8	IL32	9235	[NSC 689534 binds to Copper] which results in increased expression of IL32 mRNA	affects^binding|increases^expression	1	1
Copper	D003300	7440-50-8	IL3RA	3563	[Chelating Agents binds to Copper] which results in decreased expression of IL3RA mRNA	affects^binding|decreases^expression	1	1
Copper	D003300	7440-50-8	IL5	3567	[Thiosemicarbazones binds to Copper] which results in increased expression of IL5 protein	affects^binding|increases^expression	1	1
Copper	D003300	7440-50-8	IL6	3569	[Chelating Agents binds to Copper] which results in decreased expression of IL6 mRNA	affects^binding|decreases^expression	1	1
Copper	D003300	7440-50-8	IL6	3569	[Disulfiram binds to Copper] which results in increased expression of IL6 mRNA	affects^binding|increases^expression	1	1
Copper	D003300	7440-50-8	IL6	3569	[Zinc co-treated with Copper co-treated with Aluminum] results in increased expression of IL6 protein	affects^cotreatment|increases^expression	1	1
Copper	D003300	7440-50-8	IL6R	3570	[Chelating Agents binds to Copper] which results in increased expression of IL6R mRNA	affects^binding|increases^expression	1	1
Copper	D003300	7440-50-8	IL6ST	3572	[NSC 689534 binds to Copper] which results in increased expression of IL6ST mRNA	affects^binding|increases^expression	1	1
Copper	D003300	7440-50-8	IL7	3574	[Chelating Agents binds to Copper] which results in increased expression of IL7 mRNA	affects^binding|increases^expression	1	1
Copper	D003300	7440-50-8	IL7R	3575	[Chelating Agents binds to Copper] which results in decreased expression of IL7R mRNA	affects^binding|decreases^expression	1	1
Copper	D003300	7440-50-8	IL7R	3575	[NSC 689534 binds to Copper] which results in increased expression of IL7R mRNA	affects^binding|increases^expression	1	1
Copper	D003300	7440-50-8	INPP4B	8821	[NSC 689534 binds to Copper] which results in increased expression of INPP4B mRNA	affects^binding|increases^expression	1	1
Copper	D003300	7440-50-8	INSIG1	3638	[Disulfiram binds to Copper] which results in decreased expression of INSIG1 mRNA	affects^binding|decreases^expression	1	1
Copper	D003300	7440-50-8	INSIG1	3638	[NSC 689534 binds to Copper] which results in increased expression of INSIG1 mRNA	affects^binding|increases^expression	1	1
Copper	D003300	7440-50-8	INSR	3643	[Chelating Agents binds to Copper] which results in increased expression of INSR mRNA	affects^binding|increases^expression	1	1
Copper	D003300	7440-50-8	INSR	3643	[Copper co-treated with [arsenic trichloride results in increased abundance of Arsenic]] results in increased expression of INSR mRNA	affects^cotreatment|increases^abundance|increases^expression	1	1
Copper	D003300	7440-50-8	INTU	27152	[NSC 689534 binds to Copper] which results in increased expression of INTU mRNA	affects^binding|increases^expression	1	1
Copper	D003300	7440-50-8	IRAK1	3654	[Chelating Agents binds to Copper] which affects the expression of IRAK1 mRNA	affects^binding|affects^expression	1	1
Copper	D003300	7440-50-8	IRF8	3394	[Disulfiram binds to Copper] which results in decreased expression of IRF8 mRNA	affects^binding|decreases^expression	1	1
Copper	D003300	7440-50-8	IRS1	3667	[Chelating Agents binds to Copper] which results in decreased expression of IRS1 mRNA	affects^binding|decreases^expression	1	1
Copper	D003300	7440-50-8	IRS2	8660	[NSC 689534 binds to Copper] which results in increased expression of IRS2 mRNA	affects^binding|increases^expression	1	1
Copper	D003300	7440-50-8	ISY1	57461	[Disulfiram binds to Copper] which results in decreased expression of ISY1 mRNA	affects^binding|decreases^expression	1	1
Copper	D003300	7440-50-8	ITGA1	3672	[Chelating Agents binds to Copper] which results in increased expression of ITGA1 mRNA	affects^binding|increases^expression	1	1
Copper	D003300	7440-50-8	ITGA10	8515	[Chelating Agents binds to Copper] which results in decreased expression of ITGA10 mRNA	affects^binding|decreases^expression	1	1
Copper	D003300	7440-50-8	ITGA11	22801	[Chelating Agents binds to Copper] which results in increased expression of ITGA11 mRNA	affects^binding|increases^expression	1	1
Copper	D003300	7440-50-8	ITGA11	22801	[Disulfiram binds to Copper] which results in increased expression of ITGA11 mRNA	affects^binding|increases^expression	1	1
Copper	D003300	7440-50-8	ITGA2	3673	[Chelating Agents binds to Copper] which results in increased expression of ITGA2 mRNA	affects^binding|increases^expression	1	1
Copper	D003300	7440-50-8	ITGA2B	3674	[Chelating Agents binds to Copper] which results in decreased expression of ITGA2B mRNA	affects^binding|decreases^expression	1	1
Copper	D003300	7440-50-8	ITGA3	3675	[Chelating Agents binds to Copper] which results in decreased expression of ITGA3 mRNA	affects^binding|decreases^expression	1	1
Copper	D003300	7440-50-8	ITGA3	3675	[Disulfiram binds to Copper] which results in increased expression of ITGA3 mRNA	affects^binding|increases^expression	1	1
Copper	D003300	7440-50-8	ITGA3	3675	[NSC 689534 binds to Copper] which results in increased expression of ITGA3 mRNA	affects^binding|increases^expression	1	1
Copper	D003300	7440-50-8	ITGA4	3676	[Chelating Agents binds to Copper] which results in increased expression of ITGA4 mRNA	affects^binding|increases^expression	1	1
Copper	D003300	7440-50-8	ITGA5	3678	[Chelating Agents binds to Copper] which results in increased expression of ITGA5 mRNA	affects^binding|increases^expression	1	1
Copper	D003300	7440-50-8	ITGA6	3655	[Chelating Agents binds to Copper] which results in increased expression of ITGA6 mRNA	affects^binding|increases^expression	1	1
Copper	D003300	7440-50-8	ITGA7	3679	[Chelating Agents binds to Copper] which results in decreased expression of ITGA7 mRNA	affects^binding|decreases^expression	1	1
Copper	D003300	7440-50-8	ITGAV	3685	[Chelating Agents binds to Copper] which results in increased expression of ITGAV mRNA	affects^binding|increases^expression	1	1
Copper	D003300	7440-50-8	ITGAV	3685	[Disulfiram binds to Copper] which results in increased expression of ITGAV mRNA	affects^binding|increases^expression	1	1
Copper	D003300	7440-50-8	ITGAV	3685	[ITGAV protein results in decreased expression of SLC31A1 protein] which results in decreased abundance of Copper	decreases^abundance|decreases^expression	1	1
Copper	D003300	7440-50-8	ITGB1	3688	[Disulfiram binds to Copper] which results in increased expression of ITGB1 mRNA	affects^binding|increases^expression	1	1
Copper	D003300	7440-50-8	ITGB4	3691	[Chelating Agents binds to Copper] which results in increased expression of ITGB4 mRNA	affects^binding|increases^expression	1	1
Copper	D003300	7440-50-8	ITGB5	3693	[Chelating Agents binds to Copper] which affects the expression of ITGB5 mRNA	affects^binding|affects^expression	1	1
Copper	D003300	7440-50-8	ITGB5	3693	[Disulfiram binds to Copper] which results in increased expression of ITGB5 mRNA	affects^binding|increases^expression	1	1
Copper	D003300	7440-50-8	ITGB6	3694	[Chelating Agents binds to Copper] which results in decreased expression of ITGB6 mRNA	affects^binding|decreases^expression	1	1
Copper	D003300	7440-50-8	ITGB8	3696	[Chelating Agents binds to Copper] which results in decreased expression of ITGB8 mRNA	affects^binding|decreases^expression	1	1
Copper	D003300	7440-50-8	ITGB8	3696	[NSC 689534 binds to Copper] which results in decreased expression of ITGB8 mRNA	affects^binding|decreases^expression	1	1
Copper	D003300	7440-50-8	ITGBL1	9358	[NSC 689534 binds to Copper] which results in decreased expression of ITGBL1 mRNA	affects^binding|decreases^expression	1	1
Copper	D003300	7440-50-8	ITPR1	3708	[Chelating Agents binds to Copper] which results in decreased expression of ITPR1 mRNA	affects^binding|decreases^expression	1	1
Copper	D003300	7440-50-8	ITPR2	3709	[Chelating Agents binds to Copper] which results in increased expression of ITPR2 mRNA	affects^binding|increases^expression	1	1
Copper	D003300	7440-50-8	ITPR3	3710	[Chelating Agents binds to Copper] which results in increased expression of ITPR3 mRNA	affects^binding|increases^expression	1	1
Copper	D003300	7440-50-8	JADE2	23338	[Chelating Agents binds to Copper] which results in decreased expression of JADE2 mRNA	affects^binding|decreases^expression	1	1
Copper	D003300	7440-50-8	JAG2	3714	[Disulfiram binds to Copper] which results in increased expression of JAG2 mRNA	affects^binding|increases^expression	1	1
Copper	D003300	7440-50-8	JAG2	3714	[NSC 689534 binds to Copper] which results in decreased expression of JAG2 mRNA	affects^binding|decreases^expression	1	1
Copper	D003300	7440-50-8	JAK1	3716	[Chelating Agents binds to Copper] which results in increased expression of JAK1 mRNA	affects^binding|increases^expression	1	1
Copper	D003300	7440-50-8	JAK2	3717	[Chelating Agents binds to Copper] which results in increased expression of JAK2 mRNA	affects^binding|increases^expression	1	1
Copper	D003300	7440-50-8	JAK3	3718	[Chelating Agents binds to Copper] which results in decreased expression of JAK3 mRNA	affects^binding|decreases^expression	1	1
Copper	D003300	7440-50-8	JAKMIP1	152789	[NSC 689534 binds to Copper] which results in decreased expression of JAKMIP1 mRNA	affects^binding|decreases^expression	1	1
Copper	D003300	7440-50-8	JCAD	57608	[NSC 689534 binds to Copper] which results in decreased expression of JCAD mRNA	affects^binding|decreases^expression	1	1
Copper	D003300	7440-50-8	JDP2	122953	[NSC 689534 binds to Copper] which results in increased expression of JDP2 mRNA	affects^binding|increases^expression	1	1
Copper	D003300	7440-50-8	JMJD4	65094	[NSC 689534 binds to Copper] which results in decreased expression of JMJD4 mRNA	affects^binding|decreases^expression	1	1
Copper	D003300	7440-50-8	JMY	133746	[NSC 689534 binds to Copper] which results in increased expression of JMY mRNA	affects^binding|increases^expression	1	1
Copper	D003300	7440-50-8	JPH1	56704	[NSC 689534 binds to Copper] which results in decreased expression of JPH1 mRNA	affects^binding|decreases^expression	1	1
Copper	D003300	7440-50-8	JPT2	90861	[NSC 689534 binds to Copper] which results in decreased expression of JPT2 mRNA	affects^binding|decreases^expression	1	1
Copper	D003300	7440-50-8	JSRP1	126306	[Disulfiram binds to Copper] which results in decreased expression of JSRP1 mRNA	affects^binding|decreases^expression	1	1
Copper	D003300	7440-50-8	JUN	3725	[Chelating Agents binds to Copper] which results in increased expression of JUN mRNA	affects^binding|increases^expression	1	1
Copper	D003300	7440-50-8	JUN	3725	[Copper co-treated with Disulfiram co-treated with Gemcitabine] results in increased expression of and results in increased phosphorylation of JUN protein	affects^cotreatment|increases^expression|increases^phosphorylation	1	1
Copper	D003300	7440-50-8	JUN	3725	[Copper co-treated with Disulfiram] results in increased expression of and results in increased phosphorylation of JUN protein	affects^cotreatment|increases^expression|increases^phosphorylation	1	1
Copper	D003300	7440-50-8	JUN	3725	Copper inhibits the reaction [IAPP protein results in increased expression of JUN protein modified form]	decreases^reaction|increases^expression	1	1
Copper	D003300	7440-50-8	JUN	3725	Copper promotes the reaction [pyrrolidine dithiocarbamic acid promotes the reaction [[JUN protein binds to FOS protein] which results in increased expression of and results in increased activity of CP protein]]	affects^binding|increases^activity|increases^expression|increases^reaction	1	1
Copper	D003300	7440-50-8	JUN	3725	[NSC 689534 binds to Copper] which results in increased expression of JUN mRNA	affects^binding|increases^expression	1	1
Copper	D003300	7440-50-8	JUN	3725	[Organoselenium Compounds binds to Copper] which results in increased expression of JUN mRNA	affects^binding|increases^expression	1	1
Copper	D003300	7440-50-8	JUN	3725	pyrazolanthrone inhibits the reaction [[Disulfiram co-treated with Copper co-treated with Doxorubicin] results in increased phosphorylation of and results in increased expression of JUN protein]	affects^cotreatment|decreases^reaction|increases^expression|increases^phosphorylation	1	1
Copper	D003300	7440-50-8	JUNB	3726	[Organoselenium Compounds binds to Copper] which results in increased expression of JUNB mRNA	affects^binding|increases^expression	1	1
Copper	D003300	7440-50-8	JUND	3727	[Chelating Agents binds to Copper] which results in increased expression of JUND mRNA	affects^binding|increases^expression	1	1
Copper	D003300	7440-50-8	JUP	3728	[Chelating Agents binds to Copper] which results in increased expression of JUP mRNA	affects^binding|increases^expression	1	1
Copper	D003300	7440-50-8	KATNB1	10300	[Chelating Agents binds to Copper] which results in decreased expression of KATNB1 mRNA	affects^binding|decreases^expression	1	1
Copper	D003300	7440-50-8	KATNB1	10300	[NSC 689534 binds to Copper] which results in decreased expression of KATNB1 mRNA	affects^binding|decreases^expression	1	1
Copper	D003300	7440-50-8	KAZALD1	81621	[NSC 689534 binds to Copper] which results in decreased expression of KAZALD1 mRNA	affects^binding|decreases^expression	1	1
Copper	D003300	7440-50-8	KBTBD8	84541	[NSC 689534 binds to Copper] which results in increased expression of KBTBD8 mRNA	affects^binding|increases^expression	1	1
Copper	D003300	7440-50-8	KCNG1	3755	[Disulfiram binds to Copper] which results in increased expression of KCNG1 mRNA	affects^binding|increases^expression	1	1
Copper	D003300	7440-50-8	KCNG3	170850	[NSC 689534 binds to Copper] which results in decreased expression of KCNG3 mRNA	affects^binding|decreases^expression	1	1
Copper	D003300	7440-50-8	KCNH6	81033	[Thiosemicarbazones binds to Copper] which results in increased expression of KCNH6 protein	affects^binding|increases^expression	1	1
Copper	D003300	7440-50-8	KCNIP4	80333	[NSC 689534 binds to Copper] which results in increased expression of KCNIP4 mRNA	affects^binding|increases^expression	1	1
Copper	D003300	7440-50-8	KCNJ6	3763	[NSC 689534 binds to Copper] which results in decreased expression of KCNJ6 mRNA	affects^binding|decreases^expression	1	1
Copper	D003300	7440-50-8	KCNK2	3776	[NSC 689534 binds to Copper] which results in decreased expression of KCNK2 mRNA	affects^binding|decreases^expression	1	1
Copper	D003300	7440-50-8	KCNMB4	27345	[NSC 689534 binds to Copper] which results in decreased expression of KCNMB4 mRNA	affects^binding|decreases^expression	1	1
Copper	D003300	7440-50-8	KCNN4	3783	[NSC 689534 binds to Copper] which results in decreased expression of KCNN4 mRNA	affects^binding|decreases^expression	1	1
Copper	D003300	7440-50-8	KCNT2	343450	[NSC 689534 binds to Copper] which results in decreased expression of KCNT2 mRNA	affects^binding|decreases^expression	1	1
Copper	D003300	7440-50-8	KCTD12	115207	[NSC 689534 binds to Copper] which results in decreased expression of KCTD12 mRNA	affects^binding|decreases^expression	1	1
Copper	D003300	7440-50-8	KCTD14	65987	[NSC 689534 binds to Copper] which results in decreased expression of KCTD14 mRNA	affects^binding|decreases^expression	1	1
Copper	D003300	7440-50-8	KDM1A	23028	[NSC 689534 binds to Copper] which results in decreased expression of KDM1A mRNA	affects^binding|decreases^expression	1	1
Copper	D003300	7440-50-8	KDM2B	84678	[NSC 689534 binds to Copper] which results in decreased expression of KDM2B mRNA	affects^binding|decreases^expression	1	1
Copper	D003300	7440-50-8	KDM3A	55818	[NSC 689534 binds to Copper] which results in increased expression of KDM3A mRNA	affects^binding|increases^expression	1	1
Copper	D003300	7440-50-8	KDM7A	80853	[NSC 689534 binds to Copper] which results in increased expression of KDM7A mRNA	affects^binding|increases^expression	1	1
Copper	D003300	7440-50-8	KEAP1	9817	[Chelating Agents binds to Copper] which affects the expression of KEAP1 mRNA	affects^binding|affects^expression	1	1
Copper	D003300	7440-50-8	KEAP1	9817	[Chelating Agents binds to Copper] which results in increased expression of KEAP1 mRNA	affects^binding|increases^expression	1	1
Copper	D003300	7440-50-8	KHDC1L	100129128	[NSC 689534 binds to Copper] which results in decreased expression of KHDC1L mRNA	affects^binding|decreases^expression	1	1
Copper	D003300	7440-50-8	KHDRBS3	10656	[Disulfiram binds to Copper] which results in decreased expression of KHDRBS3 mRNA	affects^binding|decreases^expression	1	1
Copper	D003300	7440-50-8	KIAA1586	57691	[NSC 689534 binds to Copper] which results in decreased expression of KIAA1586 mRNA	affects^binding|decreases^expression	1	1
Copper	D003300	7440-50-8	KIF11	3832	[NSC 689534 binds to Copper] which results in decreased expression of KIF11 mRNA	affects^binding|decreases^expression	1	1
Copper	D003300	7440-50-8	KIF15	56992	[NSC 689534 binds to Copper] which results in decreased expression of KIF15 mRNA	affects^binding|decreases^expression	1	1
Copper	D003300	7440-50-8	KIF18B	146909	[NSC 689534 binds to Copper] which results in decreased expression of KIF18B mRNA	affects^binding|decreases^expression	1	1
Copper	D003300	7440-50-8	KIF20A	10112	[NSC 689534 binds to Copper] which results in decreased expression of KIF20A mRNA	affects^binding|decreases^expression	1	1
Copper	D003300	7440-50-8	KIF23	9493	[NSC 689534 binds to Copper] which results in decreased expression of KIF23 mRNA	affects^binding|decreases^expression	1	1
Copper	D003300	7440-50-8	KIF2C	11004	[NSC 689534 binds to Copper] which results in decreased expression of KIF2C mRNA	affects^binding|decreases^expression	1	1
Copper	D003300	7440-50-8	KIF4A	24137	[NSC 689534 binds to Copper] which results in decreased expression of KIF4A mRNA	affects^binding|decreases^expression	1	1
Copper	D003300	7440-50-8	KIF5C	3800	[NSC 689534 binds to Copper] which results in decreased expression of KIF5C mRNA	affects^binding|decreases^expression	1	1
Copper	D003300	7440-50-8	KIF9	64147	[NSC 689534 binds to Copper] which results in decreased expression of KIF9 mRNA	affects^binding|decreases^expression	1	1
Copper	D003300	7440-50-8	KIFC1	3833	[NSC 689534 binds to Copper] which results in decreased expression of KIFC1 mRNA	affects^binding|decreases^expression	1	1
Copper	D003300	7440-50-8	KIT	3815	[Chelating Agents binds to Copper] which results in decreased expression of KIT mRNA	affects^binding|decreases^expression	2	1
Copper	D003300	7440-50-8	KITLG	4254	[Chelating Agents binds to Copper] which results in increased expression of KITLG mRNA	affects^binding|increases^expression	1	1
Copper	D003300	7440-50-8	KLF10	7071	[Disulfiram binds to Copper] which results in decreased expression of KLF10 mRNA	affects^binding|decreases^expression	1	1
Copper	D003300	7440-50-8	KLF5	688	Copper results in increased expression of KLF5 mRNA	increases^expression	1	1
Copper	D003300	7440-50-8	KLF7	8609	[NSC 689534 binds to Copper] which results in increased expression of KLF7 mRNA	affects^binding|increases^expression	1	1
Copper	D003300	7440-50-8	KLHDC7B	113730	[NSC 689534 binds to Copper] which results in increased expression of KLHDC7B mRNA	affects^binding|increases^expression	1	1
Copper	D003300	7440-50-8	KLHL13	90293	[NSC 689534 binds to Copper] which results in decreased expression of KLHL13 mRNA	affects^binding|decreases^expression	1	1
Copper	D003300	7440-50-8	KLHL20	27252	[NSC 689534 binds to Copper] which results in increased expression of KLHL20 mRNA	affects^binding|increases^expression	1	1
Copper	D003300	7440-50-8	KLHL22	84861	[Disulfiram binds to Copper] which results in increased expression of KLHL22 mRNA	affects^binding|increases^expression	1	1
Copper	D003300	7440-50-8	KLHL24	54800	[NSC 689534 binds to Copper] which results in increased expression of KLHL24 mRNA	affects^binding|increases^expression	1	1
Copper	D003300	7440-50-8	KLHL28	54813	[NSC 689534 binds to Copper] which results in increased expression of KLHL28 mRNA	affects^binding|increases^expression	1	1
Copper	D003300	7440-50-8	KLHL4	56062	[NSC 689534 binds to Copper] which results in increased expression of KLHL4 mRNA	affects^binding|increases^expression	1	1
Copper	D003300	7440-50-8	KLHL5	51088	[Disulfiram binds to Copper] which results in increased expression of KLHL5 mRNA	affects^binding|increases^expression	1	1
Copper	D003300	7440-50-8	KLHL9	55958	[NSC 689534 binds to Copper] which results in increased expression of KLHL9 mRNA	affects^binding|increases^expression	1	1
Copper	D003300	7440-50-8	KMT5B	51111	[NSC 689534 binds to Copper] which results in increased expression of KMT5B mRNA	affects^binding|increases^expression	1	1
Copper	D003300	7440-50-8	KRAS	3845	[Chelating Agents binds to Copper] which results in increased expression of KRAS mRNA	affects^binding|increases^expression	1	1
Copper	D003300	7440-50-8	KRT15	3866	Copper results in decreased expression of KRT15 mRNA	decreases^expression	1	1
Copper	D003300	7440-50-8	KRT34	3885	[NSC 689534 binds to Copper] which results in increased expression of KRT34 mRNA	affects^binding|increases^expression	1	1
Copper	D003300	7440-50-8	KRT7	3855	[NSC 689534 binds to Copper] which results in increased expression of KRT7 mRNA	affects^binding|increases^expression	1	1
Copper	D003300	7440-50-8	KRT75	9119	[Disulfiram binds to Copper] which results in decreased expression of KRT75 mRNA	affects^binding|decreases^expression	1	1
Copper	D003300	7440-50-8	KRT75	9119	[NSC 689534 binds to Copper] which results in increased expression of KRT75 mRNA	affects^binding|increases^expression	1	1
Copper	D003300	7440-50-8	KRT80	144501	[NSC 689534 binds to Copper] which results in increased expression of KRT80 mRNA	affects^binding|increases^expression	1	1
Copper	D003300	7440-50-8	KRT81	3887	[NSC 689534 binds to Copper] which results in increased expression of KRT81 mRNA	affects^binding|increases^expression	1	1
Copper	D003300	7440-50-8	KYNU	8942	[NSC 689534 binds to Copper] which results in increased expression of KYNU mRNA	affects^binding|increases^expression	1	1
Copper	D003300	7440-50-8	L1CAM	3897	[NSC 689534 binds to Copper] which results in increased expression of L1CAM mRNA	affects^binding|increases^expression	1	1
Copper	D003300	7440-50-8	LACC1	144811	[NSC 689534 binds to Copper] which results in increased expression of LACC1 mRNA	affects^binding|increases^expression	1	1
Copper	D003300	7440-50-8	LAMA1	284217	[Chelating Agents binds to Copper] which results in increased expression of LAMA1 mRNA	affects^binding|increases^expression	1	1
Copper	D003300	7440-50-8	LAMA3	3909	[Chelating Agents binds to Copper] which results in increased expression of LAMA3 mRNA	affects^binding|increases^expression	1	1
Copper	D003300	7440-50-8	LAMA5	3911	[Chelating Agents binds to Copper] which results in decreased expression of LAMA5 mRNA	affects^binding|decreases^expression	1	1
Copper	D003300	7440-50-8	LAMB1	3912	[Chelating Agents binds to Copper] which results in decreased expression of LAMB1 mRNA	affects^binding|decreases^expression	1	1
Copper	D003300	7440-50-8	LAMB2	3913	[Chelating Agents binds to Copper] which results in decreased expression of LAMB2 mRNA	affects^binding|decreases^expression	1	1
Copper	D003300	7440-50-8	LAMB3	3914	[Chelating Agents binds to Copper] which results in increased expression of LAMB3 mRNA	affects^binding|increases^expression	1	1
Copper	D003300	7440-50-8	LAMB3	3914	[NSC 689534 binds to Copper] which results in increased expression of LAMB3 mRNA	affects^binding|increases^expression	1	1
Copper	D003300	7440-50-8	LAMB3	3914	[Thiosemicarbazones binds to Copper] which results in increased expression of LAMB3 protein	affects^binding|increases^expression	1	1
Copper	D003300	7440-50-8	LAMC1	3915	[Chelating Agents binds to Copper] which results in increased expression of LAMC1 mRNA	affects^binding|increases^expression	1	1
Copper	D003300	7440-50-8	LAMC1	3915	[Disulfiram binds to Copper] which results in increased expression of LAMC1 mRNA	affects^binding|increases^expression	1	1
Copper	D003300	7440-50-8	LAMC2	3918	[Chelating Agents binds to Copper] which results in increased expression of LAMC2 mRNA	affects^binding|increases^expression	1	1
Copper	D003300	7440-50-8	LAMC2	3918	[NSC 689534 binds to Copper] which results in increased expression of LAMC2 mRNA	affects^binding|increases^expression	1	1
Copper	D003300	7440-50-8	LAMC3	10319	[Chelating Agents binds to Copper] which results in decreased expression of LAMC3 mRNA	affects^binding|decreases^expression	1	1
Copper	D003300	7440-50-8	LAMP1	3916	[Thiosemicarbazones binds to Copper] which results in decreased expression of LAMP1 protein	affects^binding|decreases^expression	1	1
Copper	D003300	7440-50-8	LAMP2	3920	[NSC 689534 binds to Copper] which results in increased expression of LAMP2 mRNA	affects^binding|increases^expression	1	1
Copper	D003300	7440-50-8	LAMP3	27074	[NSC 689534 binds to Copper] which results in increased expression of LAMP3 mRNA	affects^binding|increases^expression	1	1
Copper	D003300	7440-50-8	LAMTOR3	8649	[Chelating Agents binds to Copper] which results in increased expression of LAMTOR3 mRNA	affects^binding|increases^expression	1	1
Copper	D003300	7440-50-8	LAMTOR3	8649	[Disulfiram binds to Copper] which results in decreased expression of LAMTOR3 mRNA	affects^binding|decreases^expression	1	1
Copper	D003300	7440-50-8	LAMTOR3	8649	[NSC 689534 binds to Copper] which results in increased expression of LAMTOR3 mRNA	affects^binding|increases^expression	1	1
Copper	D003300	7440-50-8	LAPTM4B	55353	[NSC 689534 binds to Copper] which results in decreased expression of LAPTM4B mRNA	affects^binding|decreases^expression	1	1
Copper	D003300	7440-50-8	LARP6	55323	[NSC 689534 binds to Copper] which results in increased expression of LARP6 mRNA	affects^binding|increases^expression	1	1
Copper	D003300	7440-50-8	LARS2	23395	[NSC 689534 binds to Copper] which results in decreased expression of LARS2 mRNA	affects^binding|decreases^expression	1	1
Copper	D003300	7440-50-8	LATS2	26524	Copper results in decreased expression of LATS2 protein	decreases^expression	1	1
Copper	D003300	7440-50-8	LATS2	26524	[NSC 689534 binds to Copper] which results in increased expression of LATS2 mRNA	affects^binding|increases^expression	1	1
Copper	D003300	7440-50-8	LCN2	3934	[NSC 689534 binds to Copper] which results in increased expression of LCN2 mRNA	affects^binding|increases^expression	1	1
Copper	D003300	7440-50-8	LDAF1	57146	MT1 affects the reaction [Copper results in increased expression of LDAF1 mRNA]	affects^reaction|increases^expression	1	1
Copper	D003300	7440-50-8	LDAF1	57146	MT2 affects the reaction [Copper results in increased expression of LDAF1 mRNA]	affects^reaction|increases^expression	1	1
Copper	D003300	7440-50-8	LDLR	3949	Copper results in decreased expression of LDLR mRNA	decreases^expression	1	1
Copper	D003300	7440-50-8	LEMD2	221496	[Disulfiram binds to Copper] which results in increased expression of LEMD2 mRNA	affects^binding|increases^expression	1	1
Copper	D003300	7440-50-8	LFNG	3955	[NSC 689534 binds to Copper] which results in decreased expression of LFNG mRNA	affects^binding|decreases^expression	1	1
Copper	D003300	7440-50-8	LGALS8	3964	[NSC 689534 binds to Copper] which results in increased expression of LGALS8 mRNA	affects^binding|increases^expression	1	1
Copper	D003300	7440-50-8	LGR5	8549	[NSC 689534 binds to Copper] which results in decreased expression of LGR5 mRNA	affects^binding|decreases^expression	1	1
Copper	D003300	7440-50-8	LHFPL6	10186	[NSC 689534 binds to Copper] which results in increased expression of LHFPL6 mRNA	affects^binding|increases^expression	1	1
Copper	D003300	7440-50-8	LIG1	3978	[NSC 689534 binds to Copper] which results in decreased expression of LIG1 mRNA	affects^binding|decreases^expression	1	1
Copper	D003300	7440-50-8	LIMA1	51474	[NSC 689534 binds to Copper] which results in increased expression of LIMA1 mRNA	affects^binding|increases^expression	1	1
Copper	D003300	7440-50-8	LIMCH1	22998	[Disulfiram binds to Copper] which results in increased expression of LIMCH1 mRNA	affects^binding|increases^expression	1	1
Copper	D003300	7440-50-8	LIMCH1	22998	[NSC 689534 binds to Copper] which results in decreased expression of LIMCH1 mRNA	affects^binding|decreases^expression	1	1
Copper	D003300	7440-50-8	LINC00261	140828	[NSC 689534 binds to Copper] which results in decreased expression of LINC00261 mRNA	affects^binding|decreases^expression	1	1
Copper	D003300	7440-50-8	LINC00304	283860	[NSC 689534 binds to Copper] which results in increased expression of LINC00304 mRNA	affects^binding|increases^expression	1	1
Copper	D003300	7440-50-8	LINC00520	645687	[NSC 689534 binds to Copper] which results in increased expression of LINC00520 mRNA	affects^binding|increases^expression	1	1
Copper	D003300	7440-50-8	LINC01554	202299	[Disulfiram binds to Copper] which results in decreased expression of LINC01554 mRNA	affects^binding|decreases^expression	1	1
Copper	D003300	7440-50-8	LIPA	3988	Copper results in decreased expression of LIPA mRNA	decreases^expression	1	1
Copper	D003300	7440-50-8	LIPT1	51601	[Disulfiram binds to Copper] which results in decreased expression of LIPT1 mRNA	affects^binding|decreases^expression	1	1
Copper	D003300	7440-50-8	LITAF	9516	Copper results in increased expression of LITAF mRNA	increases^expression	1	1
Copper	D003300	7440-50-8	LMBR1	64327	[NSC 689534 binds to Copper] which results in decreased expression of LMBR1 mRNA	affects^binding|decreases^expression	1	1
Copper	D003300	7440-50-8	LMCD1	29995	[Disulfiram binds to Copper] which results in decreased expression of LMCD1 mRNA	affects^binding|decreases^expression	1	1
Copper	D003300	7440-50-8	LMNA	4000	[Chelating Agents binds to Copper] which results in increased expression of LMNA mRNA	affects^binding|increases^expression	1	1
Copper	D003300	7440-50-8	LMNB1	4001	[Chelating Agents binds to Copper] which results in decreased expression of LMNB1 mRNA	affects^binding|decreases^expression	1	1
Copper	D003300	7440-50-8	LMNB1	4001	[NSC 689534 binds to Copper] which results in decreased expression of LMNB1 mRNA	affects^binding|decreases^expression	1	1
Copper	D003300	7440-50-8	LMNB2	84823	[Chelating Agents binds to Copper] which results in decreased expression of LMNB2 mRNA	affects^binding|decreases^expression	1	1
Copper	D003300	7440-50-8	LMNB2	84823	[NSC 689534 binds to Copper] which results in decreased expression of LMNB2 mRNA	affects^binding|decreases^expression	1	1
Copper	D003300	7440-50-8	LMTK2	22853	[Disulfiram binds to Copper] which results in decreased expression of LMTK2 mRNA	affects^binding|decreases^expression	1	1
Copper	D003300	7440-50-8	LORICRIN	4014	[Disulfiram binds to Copper] which results in decreased expression of LORICRIN mRNA	affects^binding|decreases^expression	1	1
Copper	D003300	7440-50-8	LPAR2	9170	[Chelating Agents binds to Copper] which results in increased expression of LPAR2 mRNA	affects^binding|increases^expression	1	1
Copper	D003300	7440-50-8	LPAR5	57121	[Chelating Agents binds to Copper] which results in increased expression of LPAR5 mRNA	affects^binding|increases^expression	1	1
Copper	D003300	7440-50-8	LPAR6	10161	[NSC 689534 binds to Copper] which results in decreased expression of LPAR6 mRNA	affects^binding|decreases^expression	1	1
Copper	D003300	7440-50-8	LPP	4026	[NSC 689534 binds to Copper] which results in increased expression of LPP mRNA	affects^binding|increases^expression	1	1
Copper	D003300	7440-50-8	LPXN	9404	[NSC 689534 binds to Copper] which results in increased expression of LPXN mRNA	affects^binding|increases^expression	1	1
Copper	D003300	7440-50-8	LRATD1	151354	[NSC 689534 binds to Copper] which results in decreased expression of LRATD1 mRNA	affects^binding|decreases^expression	1	1
Copper	D003300	7440-50-8	LRATD2	157638	[Disulfiram binds to Copper] which results in increased expression of LRATD2 mRNA	affects^binding|increases^expression	1	1
Copper	D003300	7440-50-8	LRIG3	121227	[NSC 689534 binds to Copper] which results in decreased expression of LRIG3 mRNA	affects^binding|decreases^expression	1	1
Copper	D003300	7440-50-8	LRP1	4035	[Copper results in increased expression of MIR200B] which results in decreased expression of LRP1 mRNA	decreases^expression|increases^expression	1	1
Copper	D003300	7440-50-8	LRP1	4035	[Copper results in increased expression of MIR200C] which results in decreased expression of LRP1 mRNA	decreases^expression|increases^expression	1	1
Copper	D003300	7440-50-8	LRP1	4035	[Copper results in increased expression of MIR205] which results in decreased expression of LRP1 mRNA	decreases^expression|increases^expression	1	1
Copper	D003300	7440-50-8	LRP5	4041	[Chelating Agents binds to Copper] which results in increased expression of LRP5 mRNA	affects^binding|increases^expression	1	1
Copper	D003300	7440-50-8	LRP8	7804	[Disulfiram binds to Copper] which results in increased expression of LRP8 mRNA	affects^binding|increases^expression	1	1
Copper	D003300	7440-50-8	LRP8	7804	[NSC 689534 binds to Copper] which results in decreased expression of LRP8 mRNA	affects^binding|decreases^expression	1	1
Copper	D003300	7440-50-8	LRRC20	55222	[NSC 689534 binds to Copper] which results in decreased expression of LRRC20 mRNA	affects^binding|decreases^expression	1	1
Copper	D003300	7440-50-8	LRRC34	151827	[NSC 689534 binds to Copper] which results in decreased expression of LRRC34 mRNA	affects^binding|decreases^expression	1	1
Copper	D003300	7440-50-8	LRRC45	201255	[NSC 689534 binds to Copper] which results in decreased expression of LRRC45 mRNA	affects^binding|decreases^expression	1	1
Copper	D003300	7440-50-8	LRRC49	54839	[NSC 689534 binds to Copper] which results in increased expression of LRRC49 mRNA	affects^binding|increases^expression	1	1
Copper	D003300	7440-50-8	LSMEM1	286006	[Disulfiram binds to Copper] which results in decreased expression of LSMEM1 mRNA	affects^binding|decreases^expression	1	1
Copper	D003300	7440-50-8	LSS	4047	[NSC 689534 binds to Copper] which results in decreased expression of LSS mRNA	affects^binding|decreases^expression	1	1
Copper	D003300	7440-50-8	LTB4R	1241	[Disulfiram binds to Copper] which results in increased expression of LTB4R mRNA	affects^binding|increases^expression	1	1
Copper	D003300	7440-50-8	LTBP2	4053	[NSC 689534 binds to Copper] which results in increased expression of LTBP2 mRNA	affects^binding|increases^expression	1	1
Copper	D003300	7440-50-8	LTBR	4055	[Chelating Agents binds to Copper] which results in decreased expression of LTBR mRNA	affects^binding|decreases^expression	1	1
Copper	D003300	7440-50-8	LURAP1L	286343	[NSC 689534 binds to Copper] which results in increased expression of LURAP1L mRNA	affects^binding|increases^expression	1	1
Copper	D003300	7440-50-8	LY6E	4061	[NSC 689534 binds to Copper] which results in decreased expression of LY6E mRNA	affects^binding|decreases^expression	1	1
Copper	D003300	7440-50-8	LY96	23643	[NSC 689534 binds to Copper] which results in increased expression of LY96 mRNA	affects^binding|increases^expression	1	1
Copper	D003300	7440-50-8	LYAR	55646	[NSC 689534 binds to Copper] which results in decreased expression of LYAR mRNA	affects^binding|decreases^expression	1	1
Copper	D003300	7440-50-8	LYN	4067	[Chelating Agents binds to Copper] which results in increased expression of LYN mRNA	affects^binding|increases^expression	1	1
Copper	D003300	7440-50-8	LYSMD3	116068	[NSC 689534 binds to Copper] which results in increased expression of LYSMD3 mRNA	affects^binding|increases^expression	1	1
Copper	D003300	7440-50-8	MACF1	23499	[Disulfiram binds to Copper] which results in increased expression of MACF1 mRNA	affects^binding|increases^expression	1	1
Copper	D003300	7440-50-8	MACROH2A2	55506	[NSC 689534 binds to Copper] which results in decreased expression of MACROH2A2 mRNA	affects^binding|decreases^expression	1	1
Copper	D003300	7440-50-8	MAD2L1BP	9587	[Disulfiram binds to Copper] which results in decreased expression of MAD2L1BP mRNA	affects^binding|decreases^expression	1	1
Copper	D003300	7440-50-8	MAD2L2	10459	[Chelating Agents binds to Copper] which affects the expression of MAD2L2 mRNA	affects^binding|affects^expression	1	1
Copper	D003300	7440-50-8	MAFB	9935	[Chelating Agents binds to Copper] which results in increased expression of MAFB mRNA	affects^binding|increases^expression	1	1
Copper	D003300	7440-50-8	MAFB	9935	[Disulfiram binds to Copper] which results in decreased expression of MAFB mRNA	affects^binding|decreases^expression	1	1
Copper	D003300	7440-50-8	MAFF	23764	[NSC 689534 binds to Copper] which results in increased expression of MAFF mRNA	affects^binding|increases^expression	1	1
Copper	D003300	7440-50-8	MAFF	23764	[Organoselenium Compounds binds to Copper] which results in increased expression of MAFF mRNA	affects^binding|increases^expression	1	1
Copper	D003300	7440-50-8	MAFG	4097	[NSC 689534 binds to Copper] which results in increased expression of MAFG mRNA	affects^binding|increases^expression	1	1
Copper	D003300	7440-50-8	MAFG	4097	[Organoselenium Compounds binds to Copper] which results in increased expression of MAFG mRNA	affects^binding|increases^expression	1	1
Copper	D003300	7440-50-8	MAGEE1	57692	[NSC 689534 binds to Copper] which results in decreased expression of MAGEE1 mRNA	affects^binding|decreases^expression	1	1
Copper	D003300	7440-50-8	MAGOH	4116	[Disulfiram binds to Copper] which results in decreased expression of MAGOH mRNA	affects^binding|decreases^expression	1	1
Copper	D003300	7440-50-8	MAGOHB	55110	[NSC 689534 binds to Copper] which results in decreased expression of MAGOHB mRNA	affects^binding|decreases^expression	1	1
Copper	D003300	7440-50-8	MALAT1	378938	[NSC 689534 binds to Copper] which results in increased expression of MALAT1 mRNA	affects^binding|increases^expression	1	1
Copper	D003300	7440-50-8	MALT1	10892	[Chelating Agents binds to Copper] which results in increased expression of MALT1 mRNA	affects^binding|increases^expression	1	1
Copper	D003300	7440-50-8	MAML2	84441	[NSC 689534 binds to Copper] which results in decreased expression of MAML2 mRNA	affects^binding|decreases^expression	1	1
Copper	D003300	7440-50-8	MAN1B1	11253	[Disulfiram binds to Copper] which results in increased expression of MAN1B1 mRNA	affects^binding|increases^expression	1	1
Copper	D003300	7440-50-8	MAOA	4128	[Disulfiram binds to Copper] which results in decreased expression of MAOA mRNA	affects^binding|decreases^expression	1	1
Copper	D003300	7440-50-8	MAP1B	4131	[NSC 689534 binds to Copper] which results in increased expression of MAP1B mRNA	affects^binding|increases^expression	1	1
Copper	D003300	7440-50-8	MAP1LC3B	81631	Copper promotes the reaction [di-2-pyridylketone-4,4-dimethyl-3-thiosemicarbazone results in increased expression of MAP1LC3B protein]	increases^expression|increases^reaction	1	1
Copper	D003300	7440-50-8	MAP1LC3B	81631	[Disulfiram binds to Copper] which results in decreased expression of MAP1LC3B mRNA	affects^binding|decreases^expression	1	1
Copper	D003300	7440-50-8	MAP1LC3B	81631	[NSC 689534 binds to Copper] which results in increased expression of MAP1LC3B mRNA	affects^binding|increases^expression	1	1
Copper	D003300	7440-50-8	MAP2	4133	[NSC 689534 binds to Copper] which results in increased expression of MAP2 mRNA	affects^binding|increases^expression	1	1
Copper	D003300	7440-50-8	MAP2K1	5604	[Chelating Agents binds to Copper] which results in increased expression of MAP2K1 mRNA	affects^binding|increases^expression	1	1
Copper	D003300	7440-50-8	MAP2K2	5605	[Chelating Agents binds to Copper] which affects the expression of MAP2K2 mRNA	affects^binding|affects^expression	1	1
Copper	D003300	7440-50-8	MAP2K3	5606	[Chelating Agents binds to Copper] which results in increased expression of MAP2K3 mRNA	affects^binding|increases^expression	1	1
Copper	D003300	7440-50-8	MAP2K3	5606	[Disulfiram binds to Copper] which results in decreased expression of MAP2K3 mRNA	affects^binding|decreases^expression	1	1
Copper	D003300	7440-50-8	MAP2K4	6416	[Chelating Agents binds to Copper] which results in increased expression of MAP2K4 mRNA	affects^binding|increases^expression	1	1
Copper	D003300	7440-50-8	MAP2K5	5607	[Chelating Agents binds to Copper] which results in increased expression of MAP2K5 mRNA	affects^binding|increases^expression	1	1
Copper	D003300	7440-50-8	MAP2K6	5608	[Chelating Agents binds to Copper] which results in decreased expression of MAP2K6 mRNA	affects^binding|decreases^expression	1	1
Copper	D003300	7440-50-8	MAP2K6	5608	[NSC 689534 binds to Copper] which results in decreased expression of MAP2K6 mRNA	affects^binding|decreases^expression	1	1
Copper	D003300	7440-50-8	MAP2K6	5608	[Organoselenium Compounds binds to Copper] which results in decreased expression of MAP2K6 mRNA	affects^binding|decreases^expression	1	1
Copper	D003300	7440-50-8	MAP2K7	5609	[Chelating Agents binds to Copper] which results in increased expression of MAP2K7 mRNA	affects^binding|increases^expression	1	1
Copper	D003300	7440-50-8	MAP3K1	4214	[Chelating Agents binds to Copper] which results in increased expression of MAP3K1 mRNA	affects^binding|increases^expression	1	1
Copper	D003300	7440-50-8	MAP3K11	4296	[Chelating Agents binds to Copper] which results in decreased expression of MAP3K11 mRNA	affects^binding|decreases^expression	1	1
Copper	D003300	7440-50-8	MAP3K13	9175	[Disulfiram binds to Copper] which results in decreased expression of MAP3K13 mRNA	affects^binding|decreases^expression	1	1
Copper	D003300	7440-50-8	MAP3K14	9020	[Chelating Agents binds to Copper] which results in increased expression of MAP3K14 mRNA	affects^binding|increases^expression	1	1
Copper	D003300	7440-50-8	MAP3K2	10746	[Chelating Agents binds to Copper] which results in increased expression of MAP3K2 mRNA	affects^binding|increases^expression	1	1
Copper	D003300	7440-50-8	MAP3K20	51776	[Disulfiram binds to Copper] which results in increased expression of MAP3K20 mRNA	affects^binding|increases^expression	1	1
Copper	D003300	7440-50-8	MAP3K3	4215	[Chelating Agents binds to Copper] which results in increased expression of MAP3K3 mRNA	affects^binding|increases^expression	1	1
Copper	D003300	7440-50-8	MAP3K4	4216	[Chelating Agents binds to Copper] which results in increased expression of MAP3K4 mRNA	affects^binding|increases^expression	1	1
Copper	D003300	7440-50-8	MAP3K5	4217	[Chelating Agents binds to Copper] which results in decreased expression of MAP3K5 mRNA	affects^binding|decreases^expression	1	1
Copper	D003300	7440-50-8	MAP3K5	4217	[NSC 689534 binds to Copper] which results in decreased expression of MAP3K5 mRNA	affects^binding|decreases^expression	1	1
Copper	D003300	7440-50-8	MAP3K6	9064	[Chelating Agents binds to Copper] which results in decreased expression of MAP3K6 mRNA	affects^binding|decreases^expression	1	1
Copper	D003300	7440-50-8	MAP3K8	1326	[Chelating Agents binds to Copper] which results in increased expression of MAP3K8 mRNA	affects^binding|increases^expression	1	1
Copper	D003300	7440-50-8	MAP4	4134	Copper results in decreased expression of MAP4 mRNA	decreases^expression	1	1
Copper	D003300	7440-50-8	MAP4K2	5871	[Chelating Agents binds to Copper] which results in decreased expression of MAP4K2 mRNA	affects^binding|decreases^expression	1	1
Copper	D003300	7440-50-8	MAP4K3	8491	[Chelating Agents binds to Copper] which results in increased expression of MAP4K3 mRNA	affects^binding|increases^expression	1	1
Copper	D003300	7440-50-8	MAP4K4	9448	[Chelating Agents binds to Copper] which results in increased expression of MAP4K4 mRNA	affects^binding|increases^expression	1	1
Copper	D003300	7440-50-8	MAP6D1	79929	[NSC 689534 binds to Copper] which results in decreased expression of MAP6D1 mRNA	affects^binding|decreases^expression	1	1
Copper	D003300	7440-50-8	MAPK1	5594	[Chelating Agents binds to Copper] which results in increased expression of MAPK1 mRNA	affects^binding|increases^expression	1	1
Copper	D003300	7440-50-8	MAPK12	6300	[Chelating Agents binds to Copper] which results in decreased expression of MAPK12 mRNA	affects^binding|decreases^expression	1	1
Copper	D003300	7440-50-8	MAPK12	6300	[NSC 689534 binds to Copper] which results in decreased expression of MAPK12 mRNA	affects^binding|decreases^expression	1	1
Copper	D003300	7440-50-8	MAPK15	225689	[Organoselenium Compounds binds to Copper] which results in increased expression of MAPK15 mRNA	affects^binding|increases^expression	1	1
Copper	D003300	7440-50-8	MAPK3	5595	[Chelating Agents binds to Copper] which results in decreased expression of MAPK3 mRNA	affects^binding|decreases^expression	1	1
Copper	D003300	7440-50-8	MAPK7	5598	[Chelating Agents binds to Copper] which results in increased expression of MAPK7 mRNA	affects^binding|increases^expression	1	1
Copper	D003300	7440-50-8	MAPK8	5599	[Chelating Agents binds to Copper] which results in increased expression of MAPK8 mRNA	affects^binding|increases^expression	1	1
Copper	D003300	7440-50-8	MAPK8IP2	23542	[Chelating Agents binds to Copper] which results in decreased expression of MAPK8IP2 mRNA	affects^binding|decreases^expression	2	1
Copper	D003300	7440-50-8	MAPK8IP3	23162	[Chelating Agents binds to Copper] which results in decreased expression of MAPK8IP3 mRNA	affects^binding|decreases^expression	1	1
Copper	D003300	7440-50-8	MAPKAPK3	7867	[Chelating Agents binds to Copper] which results in decreased expression of MAPKAPK3 mRNA	affects^binding|decreases^expression	1	1
Copper	D003300	7440-50-8	MAPKAPK5	8550	[Chelating Agents binds to Copper] which results in increased expression of MAPKAPK5 mRNA	affects^binding|increases^expression	1	1
Copper	D003300	7440-50-8	MAPRE2	10982	[Disulfiram binds to Copper] which results in decreased expression of MAPRE2 mRNA	affects^binding|decreases^expression	1	1
Copper	D003300	7440-50-8	MAPRE3	22924	[Thiosemicarbazones binds to Copper] which results in increased expression of MAPRE3 protein	affects^binding|increases^expression	1	1
Copper	D003300	7440-50-8	MARCKS	4082	Copper results in decreased expression of MARCKS mRNA	decreases^expression	1	1
Copper	D003300	7440-50-8	MARVELD1	83742	[NSC 689534 binds to Copper] which results in decreased expression of MARVELD1 mRNA	affects^binding|decreases^expression	1	1
Copper	D003300	7440-50-8	MATN2	4147	[Chelating Agents binds to Copper] which results in decreased expression of MATN2 mRNA	affects^binding|decreases^expression	1	1
Copper	D003300	7440-50-8	MATN2	4147	[NSC 689534 binds to Copper] which results in increased expression of MATN2 mRNA	affects^binding|increases^expression	1	1
Copper	D003300	7440-50-8	MAX	4149	[Chelating Agents binds to Copper] which results in increased expression of MAX mRNA	affects^binding|increases^expression	1	1
Copper	D003300	7440-50-8	MAX	4149	[NSC 689534 binds to Copper] which results in increased expression of MAX mRNA	affects^binding|increases^expression	1	1
Copper	D003300	7440-50-8	MB	4151	Copper deficiency results in decreased expression of MB protein	decreases^expression	1	1
Copper	D003300	7440-50-8	MBD1	4152	[NSC 689534 binds to Copper] which results in increased expression of MBD1 mRNA	affects^binding|increases^expression	1	1
Copper	D003300	7440-50-8	MBD3	53615	[NSC 689534 binds to Copper] which results in decreased expression of MBD3 mRNA	affects^binding|decreases^expression	1	1
Copper	D003300	7440-50-8	MBNL1	4154	[NSC 689534 binds to Copper] which results in increased expression of MBNL1 mRNA	affects^binding|increases^expression	1	1
Copper	D003300	7440-50-8	MBNL3	55796	[NSC 689534 binds to Copper] which results in decreased expression of MBNL3 mRNA	affects^binding|decreases^expression	1	1
Copper	D003300	7440-50-8	MCAM	4162	[NSC 689534 binds to Copper] which results in decreased expression of MCAM mRNA	affects^binding|decreases^expression	1	1
Copper	D003300	7440-50-8	MCCC2	64087	[NSC 689534 binds to Copper] which results in decreased expression of MCCC2 mRNA	affects^binding|decreases^expression	1	1
Copper	D003300	7440-50-8	MCL1	4170	[Chelating Agents binds to Copper] which affects the expression of MCL1 mRNA	affects^binding|affects^expression	1	1
Copper	D003300	7440-50-8	MCM10	55388	[NSC 689534 binds to Copper] which results in decreased expression of MCM10 mRNA	affects^binding|decreases^expression	1	1
Copper	D003300	7440-50-8	MCM2	4171	[Chelating Agents binds to Copper] which results in decreased expression of MCM2 mRNA	affects^binding|decreases^expression	1	1
Copper	D003300	7440-50-8	MCM2	4171	[NSC 689534 binds to Copper] which results in decreased expression of MCM2 mRNA	affects^binding|decreases^expression	1	1
Copper	D003300	7440-50-8	MCM3	4172	[Chelating Agents binds to Copper] which results in decreased expression of MCM3 mRNA	affects^binding|decreases^expression	1	1
Copper	D003300	7440-50-8	MCM3	4172	[NSC 689534 binds to Copper] which results in decreased expression of MCM3 mRNA	affects^binding|decreases^expression	1	1
Copper	D003300	7440-50-8	MCM4	4173	[Chelating Agents binds to Copper] which results in decreased expression of MCM4 mRNA	affects^binding|decreases^expression	1	1
Copper	D003300	7440-50-8	MCM4	4173	[NSC 689534 binds to Copper] which results in decreased expression of MCM4 mRNA	affects^binding|decreases^expression	1	1
Copper	D003300	7440-50-8	MCM5	4174	[Chelating Agents binds to Copper] which results in decreased expression of MCM5 mRNA	affects^binding|decreases^expression	1	1
Copper	D003300	7440-50-8	MCM5	4174	[NSC 689534 binds to Copper] which results in decreased expression of MCM5 mRNA	affects^binding|decreases^expression	1	1
Copper	D003300	7440-50-8	MCM6	4175	[Chelating Agents binds to Copper] which results in decreased expression of MCM6 mRNA	affects^binding|decreases^expression	1	1
Copper	D003300	7440-50-8	MCM6	4175	[NSC 689534 binds to Copper] which results in decreased expression of MCM6 mRNA	affects^binding|decreases^expression	1	1
Copper	D003300	7440-50-8	MCM7	4176	[Chelating Agents binds to Copper] which results in decreased expression of MCM7 mRNA	affects^binding|decreases^expression	1	1
Copper	D003300	7440-50-8	MCM7	4176	[NSC 689534 binds to Copper] which results in decreased expression of MCM7 mRNA	affects^binding|decreases^expression	1	1
Copper	D003300	7440-50-8	MCMBP	79892	[NSC 689534 binds to Copper] which results in decreased expression of MCMBP mRNA	affects^binding|decreases^expression	1	1
Copper	D003300	7440-50-8	MCTP2	55784	[NSC 689534 binds to Copper] which results in decreased expression of MCTP2 mRNA	affects^binding|decreases^expression	1	1
Copper	D003300	7440-50-8	MDM1	56890	[NSC 689534 binds to Copper] which results in decreased expression of MDM1 mRNA	affects^binding|decreases^expression	1	1
Copper	D003300	7440-50-8	MDM2	4193	[Chelating Agents binds to Copper] which results in increased expression of MDM2 mRNA	affects^binding|increases^expression	1	1
Copper	D003300	7440-50-8	MDM4	4194	[Chelating Agents binds to Copper] which results in increased expression of MDM4 mRNA	affects^binding|increases^expression	1	1
Copper	D003300	7440-50-8	MDM4	4194	[NSC 689534 binds to Copper] which results in increased expression of MDM4 mRNA	affects^binding|increases^expression	1	1
Copper	D003300	7440-50-8	MECOM	2122	[Chelating Agents binds to Copper] which results in decreased expression of MECOM mRNA	affects^binding|decreases^expression	1	1
Copper	D003300	7440-50-8	MED22	6837	[NSC 689534 binds to Copper] which results in decreased expression of MED22 mRNA	affects^binding|decreases^expression	1	1
Copper	D003300	7440-50-8	MED25	81857	[NSC 689534 binds to Copper] which results in decreased expression of MED25 mRNA	affects^binding|decreases^expression	1	1
Copper	D003300	7440-50-8	MERTK	10461	[NSC 689534 binds to Copper] which results in increased expression of MERTK mRNA	affects^binding|increases^expression	1	1
Copper	D003300	7440-50-8	MET	4233	[Chelating Agents binds to Copper] which affects the expression of MET mRNA	affects^binding|affects^expression	1	1
Copper	D003300	7440-50-8	METTL9	51108	[NSC 689534 binds to Copper] which results in decreased expression of METTL9 mRNA	affects^binding|decreases^expression	1	1
Copper	D003300	7440-50-8	MEX3A	92312	[NSC 689534 binds to Copper] which results in decreased expression of MEX3A mRNA	affects^binding|decreases^expression	1	1
Copper	D003300	7440-50-8	MFAP2	4237	[NSC 689534 binds to Copper] which results in increased expression of MFAP2 mRNA	affects^binding|increases^expression	1	1
Copper	D003300	7440-50-8	MFSD13A	79847	[NSC 689534 binds to Copper] which results in decreased expression of MFSD13A mRNA	affects^binding|decreases^expression	1	1
Copper	D003300	7440-50-8	MFSD3	113655	[Disulfiram binds to Copper] which results in increased expression of MFSD3 mRNA	affects^binding|increases^expression	1	1
Copper	D003300	7440-50-8	MFSD3	113655	[NSC 689534 binds to Copper] which results in decreased expression of MFSD3 mRNA	affects^binding|decreases^expression	1	1
Copper	D003300	7440-50-8	MGMT	4255	[Disulfiram binds to Copper] which results in decreased expression of and results in decreased activity of MGMT protein	affects^binding|decreases^activity|decreases^expression	1	1
Copper	D003300	7440-50-8	MGST1	4257	[Chelating Agents binds to Copper] which results in increased expression of MGST1 mRNA	affects^binding|increases^expression	1	1
Copper	D003300	7440-50-8	MGST3	4259	[Chelating Agents binds to Copper] which results in increased expression of MGST3 mRNA	affects^binding|increases^expression	1	1
Copper	D003300	7440-50-8	MIA2	4253	[NSC 689534 binds to Copper] which results in increased expression of MIA2 mRNA	affects^binding|increases^expression	1	1
Copper	D003300	7440-50-8	MIDN	90007	[Disulfiram binds to Copper] which results in decreased expression of MIDN mRNA	affects^binding|decreases^expression	1	1
Copper	D003300	7440-50-8	MIPEP	4285	[NSC 689534 binds to Copper] which results in decreased expression of MIPEP mRNA	affects^binding|decreases^expression	1	1
Copper	D003300	7440-50-8	MIR196B	442920	[Air Pollutants, Occupational results in increased abundance of Copper] which results in increased expression of MIR196B mRNA	increases^abundance|increases^expression	1	1
Copper	D003300	7440-50-8	MIR200B	406984	Copper results in increased expression of MIR200B	increases^expression	1	1
Copper	D003300	7440-50-8	MIR200B	406984	[Copper results in increased expression of MIR200B] which results in decreased expression of LRP1 mRNA	decreases^expression|increases^expression	1	1
Copper	D003300	7440-50-8	MIR200C	406985	Copper results in increased expression of MIR200C	increases^expression	1	1
Copper	D003300	7440-50-8	MIR200C	406985	[Copper results in increased expression of MIR200C] which results in decreased expression of LRP1 mRNA	decreases^expression|increases^expression	1	1
Copper	D003300	7440-50-8	MIR205	406988	Copper results in increased expression of MIR205	increases^expression	1	1
Copper	D003300	7440-50-8	MIR205	406988	[Copper results in increased expression of MIR205] which results in decreased expression of LRP1 mRNA	decreases^expression|increases^expression	1	1
Copper	D003300	7440-50-8	MIR22HG	84981	[NSC 689534 binds to Copper] which results in increased expression of MIR22HG mRNA	affects^binding|increases^expression	1	1
Copper	D003300	7440-50-8	MIR7-3HG	284424	[NSC 689534 binds to Copper] which results in increased expression of MIR7-3HG mRNA	affects^binding|increases^expression	1	1
Copper	D003300	7440-50-8	MITF	4286	[Chelating Agents binds to Copper] which results in decreased expression of MITF mRNA	affects^binding|decreases^expression	1	1
Copper	D003300	7440-50-8	MIX23	131076	[Disulfiram binds to Copper] which results in decreased expression of MIX23 mRNA	affects^binding|decreases^expression	1	1
Copper	D003300	7440-50-8	MKI67	4288	[Copper co-treated with [arsenic trichloride results in increased abundance of Arsenic]] results in increased expression of MKI67 protein	affects^cotreatment|increases^abundance|increases^expression	1	1
Copper	D003300	7440-50-8	MKI67	4288	Copper promotes the reaction [[Progesterone co-treated with Estrogens] results in decreased expression of MKI67 protein]	affects^cotreatment|decreases^expression|increases^reaction	1	1
Copper	D003300	7440-50-8	MKI67	4288	Copper results in decreased expression of MKI67 protein	decreases^expression	1	1
Copper	D003300	7440-50-8	MKI67	4288	Copper results in increased expression of MKI67 protein	increases^expression	1	1
Copper	D003300	7440-50-8	MKI67	4288	[NSC 689534 binds to Copper] which results in decreased expression of MKI67 mRNA	affects^binding|decreases^expression	1	1
Copper	D003300	7440-50-8	MKNK2	2872	[Chelating Agents binds to Copper] which results in increased expression of MKNK2 mRNA	affects^binding|increases^expression	1	1
Copper	D003300	7440-50-8	MLH1	4292	[Chelating Agents binds to Copper] which results in decreased expression of MLH1 mRNA	affects^binding|decreases^expression	1	1
Copper	D003300	7440-50-8	MLLT11	10962	[NSC 689534 binds to Copper] which results in increased expression of MLLT11 mRNA	affects^binding|increases^expression	1	1
Copper	D003300	7440-50-8	MMACHC	25974	[NSC 689534 binds to Copper] which results in decreased expression of MMACHC mRNA	affects^binding|decreases^expression	1	1
Copper	D003300	7440-50-8	MMP1	4312	[Organoselenium Compounds binds to Copper] which results in increased expression of MMP1 mRNA	affects^binding|increases^expression	1	1
Copper	D003300	7440-50-8	MMP10	4319	[Disulfiram binds to Copper] which results in decreased expression of MMP10 mRNA	affects^binding|decreases^expression	1	1
Copper	D003300	7440-50-8	MMP10	4319	[NSC 689534 binds to Copper] which results in increased expression of MMP10 mRNA	affects^binding|increases^expression	1	1
Copper	D003300	7440-50-8	MMP10	4319	[Organoselenium Compounds binds to Copper] which results in increased expression of MMP10 mRNA	affects^binding|increases^expression	1	1
Copper	D003300	7440-50-8	MMP13	4322	[NSC 689534 binds to Copper] which results in decreased expression of MMP13 mRNA	affects^binding|decreases^expression	1	1
Copper	D003300	7440-50-8	MMP2	4313	[Clioquinol co-treated with Copper] results in increased expression of and results in increased activity of MMP2 protein	affects^cotreatment|increases^activity|increases^expression	1	1
Copper	D003300	7440-50-8	MMP25	64386	[Organoselenium Compounds binds to Copper] which results in increased expression of MMP25 mRNA	affects^binding|increases^expression	1	1
Copper	D003300	7440-50-8	MMP3	4314	[Clioquinol co-treated with Copper] results in increased expression of and results in increased activity of MMP3 protein	affects^cotreatment|increases^activity|increases^expression	1	1
Copper	D003300	7440-50-8	MMP3	4314	[Disulfiram binds to Copper] which results in decreased expression of MMP3 mRNA	affects^binding|decreases^expression	1	1
Copper	D003300	7440-50-8	MMP3	4314	[NSC 689534 binds to Copper] which results in increased expression of MMP3 mRNA	affects^binding|increases^expression	1	1
Copper	D003300	7440-50-8	MND1	84057	[NSC 689534 binds to Copper] which results in decreased expression of MND1 mRNA	affects^binding|decreases^expression	1	1
Copper	D003300	7440-50-8	MNS1	55329	[NSC 689534 binds to Copper] which results in decreased expression of MNS1 mRNA	affects^binding|decreases^expression	1	1
Copper	D003300	7440-50-8	MOB3B	79817	[NSC 689534 binds to Copper] which results in decreased expression of MOB3B mRNA	affects^binding|decreases^expression	1	1
Copper	D003300	7440-50-8	MOCOS	55034	[NSC 689534 binds to Copper] which results in increased expression of MOCOS mRNA	affects^binding|increases^expression	1	1
Copper	D003300	7440-50-8	MORF4L2	9643	[NSC 689534 binds to Copper] which results in increased expression of MORF4L2 mRNA	affects^binding|increases^expression	1	1
Copper	D003300	7440-50-8	MOSPD2	158747	[NSC 689534 binds to Copper] which results in increased expression of MOSPD2 mRNA	affects^binding|increases^expression	1	1
Copper	D003300	7440-50-8	MPI	4351	[NSC 689534 binds to Copper] which results in decreased expression of MPI mRNA	affects^binding|decreases^expression	1	1
Copper	D003300	7440-50-8	MPP7	143098	[NSC 689534 binds to Copper] which results in increased expression of MPP7 mRNA	affects^binding|increases^expression	1	1
Copper	D003300	7440-50-8	MPPE1	65258	[Disulfiram binds to Copper] which results in increased expression of MPPE1 mRNA	affects^binding|increases^expression	1	1
Copper	D003300	7440-50-8	MPZL2	10205	[NSC 689534 binds to Copper] which results in decreased expression of MPZL2 mRNA	affects^binding|decreases^expression	1	1
Copper	D003300	7440-50-8	MRAS	22808	[Chelating Agents binds to Copper] which results in decreased expression of MRAS mRNA	affects^binding|decreases^expression	1	1
Copper	D003300	7440-50-8	MRE11	4361	[Thiosemicarbazones binds to Copper] which results in increased expression of MRE11 protein	affects^binding|increases^expression	1	1
Copper	D003300	7440-50-8	MRI1	84245	[NSC 689534 binds to Copper] which results in decreased expression of MRI1 mRNA	affects^binding|decreases^expression	1	1
Copper	D003300	7440-50-8	MRPL10	124995	[Disulfiram binds to Copper] which results in decreased expression of MRPL10 mRNA	affects^binding|decreases^expression	1	1
Copper	D003300	7440-50-8	MRPL12	6182	[NSC 689534 binds to Copper] which results in decreased expression of MRPL12 mRNA	affects^binding|decreases^expression	1	1
Copper	D003300	7440-50-8	MRPL16	54948	[NSC 689534 binds to Copper] which results in decreased expression of MRPL16 mRNA	affects^binding|decreases^expression	1	1
Copper	D003300	7440-50-8	MRPL18	29074	[Disulfiram binds to Copper] which results in decreased expression of MRPL18 mRNA	affects^binding|decreases^expression	1	1
Copper	D003300	7440-50-8	MRPL23	6150	[NSC 689534 binds to Copper] which results in decreased expression of MRPL23 mRNA	affects^binding|decreases^expression	1	1
Copper	D003300	7440-50-8	MRPL4	51073	[NSC 689534 binds to Copper] which results in decreased expression of MRPL4 mRNA	affects^binding|decreases^expression	1	1
Copper	D003300	7440-50-8	MRPL45	84311	[Disulfiram binds to Copper] which results in decreased expression of MRPL45 mRNA	affects^binding|decreases^expression	1	1
Copper	D003300	7440-50-8	MRPS26	64949	[NSC 689534 binds to Copper] which results in decreased expression of MRPS26 mRNA	affects^binding|decreases^expression	1	1
Copper	D003300	7440-50-8	MSH2	4436	[Chelating Agents binds to Copper] which results in decreased expression of MSH2 mRNA	affects^binding|decreases^expression	1	1
Copper	D003300	7440-50-8	MSH2	4436	[NSC 689534 binds to Copper] which results in decreased expression of MSH2 mRNA	affects^binding|decreases^expression	1	1
Copper	D003300	7440-50-8	MSH6	2956	[Chelating Agents binds to Copper] which results in decreased expression of MSH6 mRNA	affects^binding|decreases^expression	1	1
Copper	D003300	7440-50-8	MSH6	2956	[NSC 689534 binds to Copper] which results in decreased expression of MSH6 mRNA	affects^binding|decreases^expression	1	1
Copper	D003300	7440-50-8	MSI2	124540	[NSC 689534 binds to Copper] which results in decreased expression of MSI2 mRNA	affects^binding|decreases^expression	1	1
Copper	D003300	7440-50-8	MSRB3	253827	[NSC 689534 binds to Copper] which results in increased expression of MSRB3 mRNA	affects^binding|increases^expression	1	1
Copper	D003300	7440-50-8	MT1	17748	MT1 affects the reaction [Copper results in increased expression of LDAF1 mRNA]	affects^reaction|increases^expression	1	1
Copper	D003300	7440-50-8	MT1A	4489	Copper results in increased expression of MT1A mRNA	increases^expression	1	1
Copper	D003300	7440-50-8	MT1A	4489	[Disulfiram binds to Copper] which results in decreased expression of MT1A mRNA	affects^binding|decreases^expression	1	1
Copper	D003300	7440-50-8	MT1B	4490	[Disulfiram binds to Copper] which results in decreased expression of MT1B mRNA	affects^binding|decreases^expression	1	1
Copper	D003300	7440-50-8	MT1B	4490	[Organoselenium Compounds binds to Copper] which results in increased expression of MT1B mRNA	affects^binding|increases^expression	1	1
Copper	D003300	7440-50-8	MT1E	4493	[NSC 689534 binds to Copper] which results in increased expression of MT1E mRNA	affects^binding|increases^expression	1	1
Copper	D003300	7440-50-8	MT1E	4493	[Organoselenium Compounds binds to Copper] which results in increased expression of MT1E mRNA	affects^binding|increases^expression	1	1
Copper	D003300	7440-50-8	MT1F	4494	Copper results in increased expression of MT1F mRNA	increases^expression	2	1
Copper	D003300	7440-50-8	MT1F	4494	[Disulfiram binds to Copper] which results in decreased expression of MT1F mRNA	affects^binding|decreases^expression	1	1
Copper	D003300	7440-50-8	MT1F	4494	[NSC 689534 binds to Copper] which results in increased expression of MT1F mRNA	affects^binding|increases^expression	1	1
Copper	D003300	7440-50-8	MT1F	4494	[Organoselenium Compounds binds to Copper] which results in increased expression of MT1F mRNA	affects^binding|increases^expression	1	1
Copper	D003300	7440-50-8	MT1G	4495	Copper results in increased expression of MT1G mRNA	increases^expression	2	1
Copper	D003300	7440-50-8	MT1G	4495	[Disulfiram binds to Copper] which results in decreased expression of MT1G mRNA	affects^binding|decreases^expression	1	1
Copper	D003300	7440-50-8	MT1G	4495	[NSC 689534 binds to Copper] which results in increased expression of MT1G mRNA	affects^binding|increases^expression	1	1
Copper	D003300	7440-50-8	MT1G	4495	[Organoselenium Compounds binds to Copper] which results in increased expression of MT1G mRNA	affects^binding|increases^expression	1	1
Copper	D003300	7440-50-8	MT1H	4496	[NSC 689534 binds to Copper] which results in increased expression of MT1H mRNA	affects^binding|increases^expression	1	1
Copper	D003300	7440-50-8	MT1H	4496	[Organoselenium Compounds binds to Copper] which results in increased expression of MT1H mRNA	affects^binding|increases^expression	1	1
Copper	D003300	7440-50-8	MT1HL1	645745	[NSC 689534 binds to Copper] which results in increased expression of MT1HL1 mRNA	affects^binding|increases^expression	1	1
Copper	D003300	7440-50-8	MT1L	4500	[Disulfiram binds to Copper] which results in decreased expression of MT1L mRNA	affects^binding|decreases^expression	1	1
Copper	D003300	7440-50-8	MT1M	4499	[NSC 689534 binds to Copper] which results in increased expression of MT1M mRNA	affects^binding|increases^expression	1	1
Copper	D003300	7440-50-8	MT1M	4499	[Organoselenium Compounds binds to Copper] which results in increased expression of MT1M mRNA	affects^binding|increases^expression	1	1
Copper	D003300	7440-50-8	MT1X	4501	ATP7B gene mutant form inhibits the reaction [Copper results in increased expression of MT1X mRNA]	decreases^reaction|increases^expression	1	1
Copper	D003300	7440-50-8	MT1X	4501	Copper inhibits the reaction [Penicillamine results in decreased expression of MT1X mRNA]	decreases^expression|decreases^reaction	1	1
Copper	D003300	7440-50-8	MT1X	4501	Copper results in increased expression of MT1X mRNA	increases^expression	4	1
Copper	D003300	7440-50-8	MT1X	4501	[Disulfiram binds to Copper] which results in decreased expression of MT1X mRNA	affects^binding|decreases^expression	1	1
Copper	D003300	7440-50-8	MT1X	4501	[NSC 689534 binds to Copper] which results in increased expression of MT1X mRNA	affects^binding|increases^expression	1	1
Copper	D003300	7440-50-8	MT1X	4501	[Organoselenium Compounds binds to Copper] which results in increased expression of MT1X mRNA	affects^binding|increases^expression	1	1
Copper	D003300	7440-50-8	MT2	17750	MT2 affects the reaction [Copper results in increased expression of LDAF1 mRNA]	affects^reaction|increases^expression	1	1
Copper	D003300	7440-50-8	MT2A	4502	Copper affects the expression of MT2A protein	affects^expression	1	1
Copper	D003300	7440-50-8	MT2A	4502	Copper results in increased expression of MT2A mRNA	increases^expression	4	1
Copper	D003300	7440-50-8	MT2A	4502	[NSC 689534 binds to Copper] which results in increased expression of MT2A mRNA	affects^binding|increases^expression	1	1
Copper	D003300	7440-50-8	MT2A	4502	[Organoselenium Compounds binds to Copper] which results in increased expression of MT2A mRNA	affects^binding|increases^expression	1	1
Copper	D003300	7440-50-8	MT3	4504	[Disulfiram binds to Copper] which results in decreased expression of MT3 mRNA	affects^binding|decreases^expression	1	1
Copper	D003300	7440-50-8	MTAP	4507	[NSC 689534 binds to Copper] which results in decreased expression of MTAP mRNA	affects^binding|decreases^expression	1	1
Copper	D003300	7440-50-8	MTARC1	64757	[NSC 689534 binds to Copper] which results in decreased expression of MTARC1 mRNA	affects^binding|decreases^expression	1	1
Copper	D003300	7440-50-8	MTARC2	54996	[NSC 689534 binds to Copper] which results in decreased expression of MTARC2 mRNA	affects^binding|decreases^expression	1	1
Copper	D003300	7440-50-8	MTCL1	23255	[NSC 689534 binds to Copper] which results in decreased expression of MTCL1 mRNA	affects^binding|decreases^expression	1	1
Copper	D003300	7440-50-8	MTF1	4520	[Disulfiram binds to Copper] which results in decreased expression of MTF1 mRNA	affects^binding|decreases^expression	1	1
Copper	D003300	7440-50-8	MTF1	4520	MTF1 protein affects the reaction [Copper results in increased expression of XAF1 mRNA]	affects^reaction|increases^expression	1	1
Copper	D003300	7440-50-8	MTF1	4520	MTF1 protein affects the reaction [Copper results in increased expression of XAF1 protein]	affects^reaction|increases^expression	1	1
Copper	D003300	7440-50-8	MTFMT	123263	[NSC 689534 binds to Copper] which results in decreased expression of MTFMT mRNA	affects^binding|decreases^expression	1	1
Copper	D003300	7440-50-8	MTHFD1	4522	[NSC 689534 binds to Copper] which results in decreased expression of MTHFD1 mRNA	affects^binding|decreases^expression	1	1
Copper	D003300	7440-50-8	MTHFD2	10797	[Chelating Agents binds to Copper] which results in increased expression of MTHFD2 mRNA	affects^binding|increases^expression	1	1
Copper	D003300	7440-50-8	MTHFD2L	441024	[NSC 689534 binds to Copper] which results in increased expression of MTHFD2L mRNA	affects^binding|increases^expression	1	1
Copper	D003300	7440-50-8	MTMR11	10903	[NSC 689534 binds to Copper] which results in increased expression of MTMR11 mRNA	affects^binding|increases^expression	1	1
Copper	D003300	7440-50-8	MTMR4	9110	[NSC 689534 binds to Copper] which results in decreased expression of MTMR4 mRNA	affects^binding|decreases^expression	1	1
Copper	D003300	7440-50-8	MTOR	2475	[Chelating Agents binds to Copper] which results in decreased expression of MTOR mRNA	affects^binding|decreases^expression	1	1
Copper	D003300	7440-50-8	MVB12B	89853	[NSC 689534 binds to Copper] which results in decreased expression of MVB12B mRNA	affects^binding|decreases^expression	1	1
Copper	D003300	7440-50-8	MX1	4599	[Disulfiram binds to Copper] which results in increased expression of MX1 mRNA	affects^binding|increases^expression	1	1
Copper	D003300	7440-50-8	MXD1	4084	Copper results in decreased expression of MXD1 mRNA	decreases^expression	1	1
Copper	D003300	7440-50-8	MXD1	4084	Copper results in increased expression of MXD1 mRNA	increases^expression	1	1
Copper	D003300	7440-50-8	MXD1	4084	[NSC 689534 binds to Copper] which results in increased expression of MXD1 mRNA	affects^binding|increases^expression	1	1
Copper	D003300	7440-50-8	MXRA7	439921	[NSC 689534 binds to Copper] which results in decreased expression of MXRA7 mRNA	affects^binding|decreases^expression	1	1
Copper	D003300	7440-50-8	MYB	4602	[NSC 689534 binds to Copper] which results in decreased expression of MYB mRNA	affects^binding|decreases^expression	1	1
Copper	D003300	7440-50-8	MYBBP1A	10514	[NSC 689534 binds to Copper] which results in decreased expression of MYBBP1A mRNA	affects^binding|decreases^expression	1	1
Copper	D003300	7440-50-8	MYC	4609	[Chelating Agents binds to Copper] which results in increased expression of MYC mRNA	affects^binding|increases^expression	1	1
Copper	D003300	7440-50-8	MYC	4609	[NSC 689534 binds to Copper] which results in decreased expression of MYC mRNA	affects^binding|decreases^expression	1	1
Copper	D003300	7440-50-8	MYCBP	26292	[NSC 689534 binds to Copper] which results in decreased expression of MYCBP mRNA	affects^binding|decreases^expression	1	1
Copper	D003300	7440-50-8	MYH10	4628	[NSC 689534 binds to Copper] which results in decreased expression of MYH10 mRNA	affects^binding|decreases^expression	1	1
Copper	D003300	7440-50-8	MYLIP	29116	[Disulfiram binds to Copper] which results in decreased expression of MYLIP mRNA	affects^binding|decreases^expression	1	1
Copper	D003300	7440-50-8	MYLIP	29116	[NSC 689534 binds to Copper] which results in increased expression of MYLIP mRNA	affects^binding|increases^expression	1	1
Copper	D003300	7440-50-8	MYLK	4638	[Disulfiram binds to Copper] which results in increased expression of MYLK mRNA	affects^binding|increases^expression	1	1
Copper	D003300	7440-50-8	MYLK	4638	[NSC 689534 binds to Copper] which results in increased expression of MYLK mRNA	affects^binding|increases^expression	1	1
Copper	D003300	7440-50-8	MYO5A	4644	[NSC 689534 binds to Copper] which results in increased expression of MYO5A mRNA	affects^binding|increases^expression	1	1
Copper	D003300	7440-50-8	N4BP2	55728	[NSC 689534 binds to Copper] which results in increased expression of N4BP2 mRNA	affects^binding|increases^expression	1	1
Copper	D003300	7440-50-8	N4BP2L2	10443	[NSC 689534 binds to Copper] which results in increased expression of N4BP2L2 mRNA	affects^binding|increases^expression	1	1
Copper	D003300	7440-50-8	NAA15	80155	[NSC 689534 binds to Copper] which results in decreased expression of NAA15 mRNA	affects^binding|decreases^expression	1	1
Copper	D003300	7440-50-8	NAA38	84316	[NSC 689534 binds to Copper] which results in increased expression of NAA38 mRNA	affects^binding|increases^expression	1	1
Copper	D003300	7440-50-8	NAA40	79829	[NSC 689534 binds to Copper] which results in decreased expression of NAA40 mRNA	affects^binding|decreases^expression	1	1
Copper	D003300	7440-50-8	NACC1	112939	[NSC 689534 binds to Copper] which results in decreased expression of NACC1 mRNA	affects^binding|decreases^expression	1	1
Copper	D003300	7440-50-8	NALCN	259232	[NSC 689534 binds to Copper] which results in increased expression of NALCN mRNA	affects^binding|increases^expression	1	1
Copper	D003300	7440-50-8	NANOS1	340719	[NSC 689534 binds to Copper] which results in increased expression of NANOS1 mRNA	affects^binding|increases^expression	1	1
Copper	D003300	7440-50-8	NAP1L2	4674	[NSC 689534 binds to Copper] which results in increased expression of NAP1L2 mRNA	affects^binding|increases^expression	1	1
Copper	D003300	7440-50-8	NAPA	8775	[Chelating Agents binds to Copper] which results in decreased expression of NAPA mRNA	affects^binding|decreases^expression	1	1
Copper	D003300	7440-50-8	NASP	4678	[NSC 689534 binds to Copper] which results in decreased expression of NASP mRNA	affects^binding|decreases^expression	1	1
Copper	D003300	7440-50-8	NAT10	55226	[NSC 689534 binds to Copper] which results in decreased expression of NAT10 mRNA	affects^binding|decreases^expression	1	1
Copper	D003300	7440-50-8	NAT14	57106	[Disulfiram binds to Copper] which results in increased expression of NAT14 mRNA	affects^binding|increases^expression	1	1
Copper	D003300	7440-50-8	NAT14	57106	[NSC 689534 binds to Copper] which results in decreased expression of NAT14 mRNA	affects^binding|decreases^expression	1	1
Copper	D003300	7440-50-8	NAT5	100529010	[Disulfiram binds to Copper] which results in decreased expression of NAT5 mRNA	affects^binding|decreases^expression	1	1
Copper	D003300	7440-50-8	NAV1	89796	[Chelating Agents binds to Copper] which results in increased expression of NAV1 mRNA	affects^binding|increases^expression	1	1
Copper	D003300	7440-50-8	NAV3	89795	[NSC 689534 binds to Copper] which results in increased expression of NAV3 mRNA	affects^binding|increases^expression	1	1
Copper	D003300	7440-50-8	NBPF3	84224	[Disulfiram binds to Copper] which results in increased expression of NBPF3 mRNA	affects^binding|increases^expression	1	1
Copper	D003300	7440-50-8	NBR2	10230	[NSC 689534 binds to Copper] which results in increased expression of NBR2 mRNA	affects^binding|increases^expression	1	1
Copper	D003300	7440-50-8	NCAPD2	9918	[NSC 689534 binds to Copper] which results in decreased expression of NCAPD2 mRNA	affects^binding|decreases^expression	1	1
Copper	D003300	7440-50-8	NCAPD3	23310	[NSC 689534 binds to Copper] which results in decreased expression of NCAPD3 mRNA	affects^binding|decreases^expression	1	1
Copper	D003300	7440-50-8	NCAPG	64151	[NSC 689534 binds to Copper] which results in decreased expression of NCAPG mRNA	affects^binding|decreases^expression	1	1
Copper	D003300	7440-50-8	NCAPH	23397	[NSC 689534 binds to Copper] which results in decreased expression of NCAPH mRNA	affects^binding|decreases^expression	1	1
Copper	D003300	7440-50-8	NCEH1	57552	[Disulfiram binds to Copper] which results in increased expression of NCEH1 mRNA	affects^binding|increases^expression	1	1
Copper	D003300	7440-50-8	NCF2	4688	[NSC 689534 binds to Copper] which results in increased expression of NCF2 mRNA	affects^binding|increases^expression	1	1
Copper	D003300	7440-50-8	NCOA3	8202	[Chelating Agents binds to Copper] which results in increased expression of NCOA3 mRNA	affects^binding|increases^expression	1	1
Copper	D003300	7440-50-8	NCOA3	8202	[NSC 689534 binds to Copper] which results in increased expression of NCOA3 mRNA	affects^binding|increases^expression	1	1
Copper	D003300	7440-50-8	NCOA4	8031	[Chelating Agents binds to Copper] which results in decreased expression of NCOA4 mRNA	affects^binding|decreases^expression	1	1
Copper	D003300	7440-50-8	NCOA7	135112	[Disulfiram binds to Copper] which results in increased expression of NCOA7 mRNA	affects^binding|increases^expression	1	1
Copper	D003300	7440-50-8	NCOA7	135112	[NSC 689534 binds to Copper] which results in increased expression of NCOA7 mRNA	affects^binding|increases^expression	1	1
Copper	D003300	7440-50-8	NCSTN	23385	[Disulfiram binds to Copper] which results in increased expression of NCSTN mRNA	affects^binding|increases^expression	1	1
Copper	D003300	7440-50-8	NDC1	55706	[NSC 689534 binds to Copper] which results in decreased expression of NDC1 mRNA	affects^binding|decreases^expression	1	1
Copper	D003300	7440-50-8	NDC80	10403	[NSC 689534 binds to Copper] which results in decreased expression of NDC80 mRNA	affects^binding|decreases^expression	1	1
Copper	D003300	7440-50-8	NDRG1	10397	[NSC 689534 binds to Copper] which results in increased expression of NDRG1 mRNA	affects^binding|increases^expression	1	1
Copper	D003300	7440-50-8	NDUFA4	4697	[Copper co-treated with [arsenic trichloride results in increased abundance of Arsenic]] results in decreased expression of NDUFA4 mRNA	affects^cotreatment|decreases^expression|increases^abundance	1	1
Copper	D003300	7440-50-8	NEAT1	283131	[NSC 689534 binds to Copper] which results in increased expression of NEAT1 mRNA	affects^binding|increases^expression	1	1
Copper	D003300	7440-50-8	NEFH	4744	[Disulfiram binds to Copper] which results in decreased expression of NEFH mRNA	affects^binding|decreases^expression	1	1
Copper	D003300	7440-50-8	NEFL	4747	[NSC 689534 binds to Copper] which results in decreased expression of NEFL mRNA	affects^binding|decreases^expression	1	1
Copper	D003300	7440-50-8	NEIL2	252969	[NSC 689534 binds to Copper] which results in decreased expression of NEIL2 mRNA	affects^binding|decreases^expression	1	1
Copper	D003300	7440-50-8	NEK2	4751	[NSC 689534 binds to Copper] which results in decreased expression of NEK2 mRNA	affects^binding|decreases^expression	1	1
Copper	D003300	7440-50-8	NEK6	10783	[NSC 689534 binds to Copper] which results in decreased expression of NEK6 mRNA	affects^binding|decreases^expression	1	1
Copper	D003300	7440-50-8	NELL2	4753	[NSC 689534 binds to Copper] which results in decreased expression of NELL2 mRNA	affects^binding|decreases^expression	1	1
Copper	D003300	7440-50-8	NES	10763	[NSC 689534 binds to Copper] which results in decreased expression of NES mRNA	affects^binding|decreases^expression	1	1
Copper	D003300	7440-50-8	NEU1	4758	[NSC 689534 binds to Copper] which results in increased expression of NEU1 mRNA	affects^binding|increases^expression	1	1
Copper	D003300	7440-50-8	NF1	4763	[Chelating Agents binds to Copper] which results in increased expression of NF1 mRNA	affects^binding|increases^expression	1	1
Copper	D003300	7440-50-8	NFAT5	10725	[NSC 689534 binds to Copper] which results in increased expression of NFAT5 mRNA	affects^binding|increases^expression	1	1
Copper	D003300	7440-50-8	NFE2L2	4780	[Chelating Agents binds to Copper] which affects the expression of NFE2L2 mRNA	affects^binding|affects^expression	1	1
Copper	D003300	7440-50-8	NFE2L2	4780	[Chelating Agents binds to Copper] which results in increased expression of NFE2L2 mRNA	affects^binding|increases^expression	1	1
Copper	D003300	7440-50-8	NFE2L3	9603	[Disulfiram binds to Copper] which results in increased expression of NFE2L3 mRNA	affects^binding|increases^expression	1	1
Copper	D003300	7440-50-8	NFIA	4774	[NSC 689534 binds to Copper] which results in decreased expression of NFIA mRNA	affects^binding|decreases^expression	1	1
Copper	D003300	7440-50-8	NFIL3	4783	[NSC 689534 binds to Copper] which results in increased expression of NFIL3 mRNA	affects^binding|increases^expression	1	1
Copper	D003300	7440-50-8	NFKB1	4790	[Chelating Agents binds to Copper] which results in increased expression of NFKB1 mRNA	affects^binding|increases^expression	1	1
Copper	D003300	7440-50-8	NFKB1	4790	[Disulfiram binds to Copper] which results in increased expression of NFKB1 mRNA	affects^binding|increases^expression	1	1
Copper	D003300	7440-50-8	NFKB2	4791	[Chelating Agents binds to Copper] which affects the expression of NFKB2 mRNA	affects^binding|affects^expression	1	1
Copper	D003300	7440-50-8	NFKBIA	4792	[Chelating Agents binds to Copper] which affects the expression of NFKBIA mRNA	affects^binding|affects^expression	1	1
Copper	D003300	7440-50-8	NFKBIA	4792	[Disulfiram binds to Copper] which results in increased expression of NFKBIA protein	affects^binding|increases^expression	1	1
Copper	D003300	7440-50-8	NFKBIB	4793	[Disulfiram binds to Copper] which results in increased expression of NFKBIB protein	affects^binding|increases^expression	1	1
Copper	D003300	7440-50-8	NGDN	25983	[Disulfiram binds to Copper] which results in decreased expression of NGDN mRNA	affects^binding|decreases^expression	1	1
Copper	D003300	7440-50-8	NGF	4803	[Chelating Agents binds to Copper] which results in increased expression of NGF mRNA	affects^binding|increases^expression	1	1
Copper	D003300	7440-50-8	NGF	4803	[NSC 689534 binds to Copper] which results in increased expression of NGF mRNA	affects^binding|increases^expression	1	1
Copper	D003300	7440-50-8	NGFR	4804	[Chelating Agents binds to Copper] which affects the expression of NGFR mRNA	affects^binding|affects^expression	1	1
Copper	D003300	7440-50-8	NHERF1	9368	[Thiosemicarbazones binds to Copper] which results in increased expression of NHERF1 protein	affects^binding|increases^expression	1	1
Copper	D003300	7440-50-8	NIBAN1	116496	[Disulfiram binds to Copper] which results in increased expression of NIBAN1 mRNA	affects^binding|increases^expression	1	1
Copper	D003300	7440-50-8	NIBAN1	116496	[NSC 689534 binds to Copper] which results in increased expression of NIBAN1 mRNA	affects^binding|increases^expression	1	1
Copper	D003300	7440-50-8	NIN	51199	[NSC 689534 binds to Copper] which results in decreased expression of NIN mRNA	affects^binding|decreases^expression	1	1
Copper	D003300	7440-50-8	NIPSNAP1	8508	[NSC 689534 binds to Copper] which results in decreased expression of NIPSNAP1 mRNA	affects^binding|decreases^expression	1	1
Copper	D003300	7440-50-8	NIT1	4817	[NSC 689534 binds to Copper] which results in increased expression of NIT1 mRNA	affects^binding|increases^expression	1	1
Copper	D003300	7440-50-8	NKX2-5	1482	[Chelating Agents binds to Copper] which results in decreased expression of NKX2-5 mRNA	affects^binding|decreases^expression	1	1
Copper	D003300	7440-50-8	NKX3-1	4824	[Chelating Agents binds to Copper] which results in increased expression of NKX3-1 mRNA	affects^binding|increases^expression	1	1
Copper	D003300	7440-50-8	NLRC4	58484	[NSC 689534 binds to Copper] which results in increased expression of NLRC4 mRNA	affects^binding|increases^expression	1	1
Copper	D003300	7440-50-8	NLRP1	22861	[NSC 689534 binds to Copper] which results in increased expression of NLRP1 mRNA	affects^binding|increases^expression	1	1
Copper	D003300	7440-50-8	NME1-NME2	654364	[Disulfiram binds to Copper] which results in decreased expression of NME1-NME2 mRNA	affects^binding|decreases^expression	1	1
Copper	D003300	7440-50-8	NME4	4833	[NSC 689534 binds to Copper] which results in decreased expression of NME4 mRNA	affects^binding|decreases^expression	1	1
Copper	D003300	7440-50-8	NMNAT2	23057	[NSC 689534 binds to Copper] which results in increased expression of NMNAT2 mRNA	affects^binding|increases^expression	1	1
Copper	D003300	7440-50-8	NMU	10874	[NSC 689534 binds to Copper] which results in decreased expression of NMU mRNA	affects^binding|decreases^expression	1	1
Copper	D003300	7440-50-8	NNMT	4837	[NSC 689534 binds to Copper] which results in increased expression of NNMT mRNA	affects^binding|increases^expression	1	1
Copper	D003300	7440-50-8	NOG	9241	[NSC 689534 binds to Copper] which results in decreased expression of NOG mRNA	affects^binding|decreases^expression	1	1
Copper	D003300	7440-50-8	NOL12	79159	[Disulfiram binds to Copper] which results in decreased expression of NOL12 mRNA	affects^binding|decreases^expression	1	1
Copper	D003300	7440-50-8	NOL3	8996	[NSC 689534 binds to Copper] which results in increased expression of NOL3 mRNA	affects^binding|increases^expression	1	1
Copper	D003300	7440-50-8	NOP56	10528	[NSC 689534 binds to Copper] which results in decreased expression of NOP56 mRNA	affects^binding|decreases^expression	1	1
Copper	D003300	7440-50-8	NOS1	4842	Copper results in increased expression of NOS1 mRNA	increases^expression	1	1
Copper	D003300	7440-50-8	NOS1	4842	Copper results in increased expression of NOS1 protein	increases^expression	1	1
Copper	D003300	7440-50-8	NOS1	4842	Plant Extracts inhibits the reaction [Copper results in increased expression of NOS1 mRNA]	decreases^reaction|increases^expression	1	1
Copper	D003300	7440-50-8	NOS1	4842	Plant Extracts inhibits the reaction [Copper results in increased expression of NOS1 protein]	decreases^reaction|increases^expression	1	1
Copper	D003300	7440-50-8	NOS2	4843	Copper analog results in decreased expression of NOS2	decreases^expression	1	1
Copper	D003300	7440-50-8	NOS2	4843	Copper results in increased expression of NOS2 mRNA	increases^expression	1	1
Copper	D003300	7440-50-8	NOS2	4843	Copper results in increased expression of NOS2 protein	increases^expression	1	1
Copper	D003300	7440-50-8	NOS2	4843	Plant Extracts inhibits the reaction [Copper results in increased expression of NOS2 mRNA]	decreases^reaction|increases^expression	1	1
Copper	D003300	7440-50-8	NOS2	4843	Plant Extracts inhibits the reaction [Copper results in increased expression of NOS2 protein]	decreases^reaction|increases^expression	1	1
Copper	D003300	7440-50-8	NOSIP	51070	[Disulfiram binds to Copper] which results in decreased expression of NOSIP mRNA	affects^binding|decreases^expression	1	1
Copper	D003300	7440-50-8	NP	35904	[Disulfiram binds to Copper] which results in decreased expression of NP mRNA	affects^binding|decreases^expression	1	1
Copper	D003300	7440-50-8	NPC1	4864	[NSC 689534 binds to Copper] which results in increased expression of NPC1 mRNA	affects^binding|increases^expression	1	1
Copper	D003300	7440-50-8	NPC2	10577	[NSC 689534 binds to Copper] which results in increased expression of NPC2 mRNA	affects^binding|increases^expression	1	1
Copper	D003300	7440-50-8	NPEPL1	79716	[Disulfiram binds to Copper] which results in increased expression of NPEPL1 mRNA	affects^binding|increases^expression	1	1
Copper	D003300	7440-50-8	NPNT	255743	[NSC 689534 binds to Copper] which results in decreased expression of NPNT mRNA	affects^binding|decreases^expression	1	1
Copper	D003300	7440-50-8	NPPB	4879	Copper results in increased expression of NPPB mRNA	increases^expression	1	1
Copper	D003300	7440-50-8	NPPB	4879	[Disulfiram binds to Copper] which results in decreased expression of NPPB mRNA	affects^binding|decreases^expression	1	1
Copper	D003300	7440-50-8	NPR3	4883	[NSC 689534 binds to Copper] which results in decreased expression of NPR3 mRNA	affects^binding|decreases^expression	1	1
Copper	D003300	7440-50-8	NPTX2	4885	[Disulfiram binds to Copper] which results in decreased expression of NPTX2 mRNA	affects^binding|decreases^expression	1	1
Copper	D003300	7440-50-8	NQO1	1728	[Chelating Agents binds to Copper] which results in increased expression of NQO1 mRNA	affects^binding|increases^expression	1	1
Copper	D003300	7440-50-8	NQO1	1728	Copper results in increased expression of NQO1 mRNA	increases^expression	1	1
Copper	D003300	7440-50-8	NR1D2	9975	[NSC 689534 binds to Copper] which results in increased expression of NR1D2 mRNA	affects^binding|increases^expression	1	1
Copper	D003300	7440-50-8	NR1H4	9971	[NSC 689534 binds to Copper] which results in increased expression of NR1H4 mRNA	affects^binding|increases^expression	1	1
Copper	D003300	7440-50-8	NR2F1	7025	[NSC 689534 binds to Copper] which results in decreased expression of NR2F1 mRNA	affects^binding|decreases^expression	1	1
Copper	D003300	7440-50-8	NR4A1	3164	[Chelating Agents binds to Copper] which results in decreased expression of NR4A1 mRNA	affects^binding|decreases^expression	1	1
Copper	D003300	7440-50-8	NR4A1	3164	Copper results in increased expression of NR4A1 mRNA	increases^expression	1	1
Copper	D003300	7440-50-8	NR5A1	2516	Copper affects the expression of NR5A1 mRNA	affects^expression	1	1
Copper	D003300	7440-50-8	NR5A1	2516	Copper affects the expression of NR5A1 protein	affects^expression	1	1
Copper	D003300	7440-50-8	NRARP	441478	[Disulfiram binds to Copper] which results in decreased expression of NRARP mRNA	affects^binding|decreases^expression	1	1
Copper	D003300	7440-50-8	NRAS	4893	[Chelating Agents binds to Copper] which results in increased expression of NRAS mRNA	affects^binding|increases^expression	1	1
Copper	D003300	7440-50-8	NRAS	4893	[Disulfiram binds to Copper] which results in decreased expression of NRAS mRNA	affects^binding|decreases^expression	1	1
Copper	D003300	7440-50-8	NRCAM	4897	[Chelating Agents binds to Copper] which results in increased expression of NRCAM mRNA	affects^binding|increases^expression	1	1
Copper	D003300	7440-50-8	NRGN	4900	[NSC 689534 binds to Copper] which results in decreased expression of NRGN mRNA	affects^binding|decreases^expression	1	1
Copper	D003300	7440-50-8	NRP1	8829	[Disulfiram binds to Copper] which results in increased expression of NRP1 mRNA	affects^binding|increases^expression	1	1
Copper	D003300	7440-50-8	NRP1	8829	[NSC 689534 binds to Copper] which results in increased expression of NRP1 mRNA	affects^binding|increases^expression	1	1
Copper	D003300	7440-50-8	NRXN3	9369	[Chelating Agents binds to Copper] which results in decreased expression of NRXN3 mRNA	affects^binding|decreases^expression	1	1
Copper	D003300	7440-50-8	NSD2	7468	[NSC 689534 binds to Copper] which results in decreased expression of NSD2 mRNA	affects^binding|decreases^expression	1	1
Copper	D003300	7440-50-8	NSUN5P2	260294	[Disulfiram binds to Copper] which results in increased expression of NSUN5P2 mRNA	affects^binding|increases^expression	1	1
Copper	D003300	7440-50-8	NT5DC2	64943	[NSC 689534 binds to Copper] which results in decreased expression of NT5DC2 mRNA	affects^binding|decreases^expression	1	1
Copper	D003300	7440-50-8	NT5E	4907	[Disulfiram binds to Copper] which results in increased expression of NT5E mRNA	affects^binding|increases^expression	1	1
Copper	D003300	7440-50-8	NTHL1	4913	[NSC 689534 binds to Copper] which results in decreased expression of NTHL1 mRNA	affects^binding|decreases^expression	1	1
Copper	D003300	7440-50-8	NTN3	4917	[Chelating Agents binds to Copper] which results in decreased expression of NTN3 mRNA	affects^binding|decreases^expression	1	1
Copper	D003300	7440-50-8	NTS	4922	[NSC 689534 binds to Copper] which results in decreased expression of NTS mRNA	affects^binding|decreases^expression	1	1
Copper	D003300	7440-50-8	NUBP1	4682	[Disulfiram binds to Copper] which results in decreased expression of NUBP1 mRNA	affects^binding|decreases^expression	1	1
Copper	D003300	7440-50-8	NUCKS1	64710	[NSC 689534 binds to Copper] which results in decreased expression of NUCKS1 mRNA	affects^binding|decreases^expression	1	1
Copper	D003300	7440-50-8	NUDT19	390916	[NSC 689534 binds to Copper] which results in decreased expression of NUDT19 mRNA	affects^binding|decreases^expression	1	1
Copper	D003300	7440-50-8	NUDT21	11051	[NSC 689534 binds to Copper] which results in decreased expression of NUDT21 mRNA	affects^binding|decreases^expression	1	1
Copper	D003300	7440-50-8	NUMA1	4926	[Thiosemicarbazones binds to Copper] which results in increased expression of NUMA1 protein	affects^binding|increases^expression	1	1
Copper	D003300	7440-50-8	NUP214	8021	[NSC 689534 binds to Copper] which results in decreased expression of NUP214 mRNA	affects^binding|decreases^expression	1	1
Copper	D003300	7440-50-8	NUP58	9818	[NSC 689534 binds to Copper] which results in increased expression of NUP58 mRNA	affects^binding|increases^expression	1	1
Copper	D003300	7440-50-8	NUP93	9688	[NSC 689534 binds to Copper] which results in decreased expression of NUP93 mRNA	affects^binding|decreases^expression	1	1
Copper	D003300	7440-50-8	NUPR1	26471	[NSC 689534 binds to Copper] which results in increased expression of NUPR1 mRNA	affects^binding|increases^expression	1	1
Copper	D003300	7440-50-8	NUSAP1	51203	[NSC 689534 binds to Copper] which results in decreased expression of NUSAP1 mRNA	affects^binding|decreases^expression	1	1
Copper	D003300	7440-50-8	NXF1	10482	[Disulfiram binds to Copper] which results in decreased expression of NXF1 mRNA	affects^binding|decreases^expression	1	1
Copper	D003300	7440-50-8	NXT2	55916	[Disulfiram binds to Copper] which results in decreased expression of NXT2 mRNA	affects^binding|decreases^expression	1	1
Copper	D003300	7440-50-8	OAS3	4940	[NSC 689534 binds to Copper] which results in decreased expression of OAS3 mRNA	affects^binding|decreases^expression	1	1
Copper	D003300	7440-50-8	OASL	8638	[Disulfiram binds to Copper] which results in increased expression of OASL mRNA	affects^binding|increases^expression	1	1
Copper	D003300	7440-50-8	OBSL1	23363	[NSC 689534 binds to Copper] which results in decreased expression of OBSL1 mRNA	affects^binding|decreases^expression	1	1
Copper	D003300	7440-50-8	OCLN	100506658	[NSC 689534 binds to Copper] which results in increased expression of OCLN mRNA	affects^binding|increases^expression	1	1
Copper	D003300	7440-50-8	OGA	10724	[NSC 689534 binds to Copper] which results in increased expression of OGA mRNA	affects^binding|increases^expression	1	1
Copper	D003300	7440-50-8	OGFRL1	79627	[NSC 689534 binds to Copper] which results in decreased expression of OGFRL1 mRNA	affects^binding|decreases^expression	1	1
Copper	D003300	7440-50-8	OLAH	55301	[NSC 689534 binds to Copper] which results in increased expression of OLAH mRNA	affects^binding|increases^expression	1	1
Copper	D003300	7440-50-8	OPTN	10133	[NSC 689534 binds to Copper] which results in increased expression of OPTN mRNA	affects^binding|increases^expression	1	1
Copper	D003300	7440-50-8	ORC1	4998	[NSC 689534 binds to Copper] which results in decreased expression of ORC1 mRNA	affects^binding|decreases^expression	1	1
Copper	D003300	7440-50-8	ORC6	23594	[Chelating Agents binds to Copper] which results in increased expression of ORC6 mRNA	affects^binding|increases^expression	1	1
Copper	D003300	7440-50-8	OSCAR	126014	[NSC 689534 binds to Copper] which results in increased expression of OSCAR mRNA	affects^binding|increases^expression	1	1
Copper	D003300	7440-50-8	OSER1	51526	[NSC 689534 binds to Copper] which results in increased expression of OSER1 mRNA	affects^binding|increases^expression	1	1
Copper	D003300	7440-50-8	OSGIN1	29948	[Chelating Agents binds to Copper] which results in increased expression of OSGIN1 mRNA	affects^binding|increases^expression	1	1
Copper	D003300	7440-50-8	OSGIN1	29948	[NSC 689534 binds to Copper] which results in increased expression of OSGIN1 mRNA	affects^binding|increases^expression	1	1
Copper	D003300	7440-50-8	OSMR	9180	[Chelating Agents binds to Copper] which results in increased expression of OSMR mRNA	affects^binding|increases^expression	1	1
Copper	D003300	7440-50-8	OSMR	9180	[Disulfiram binds to Copper] which results in increased expression of OSMR mRNA	affects^binding|increases^expression	1	1
Copper	D003300	7440-50-8	OSR2	116039	[NSC 689534 binds to Copper] which results in decreased expression of OSR2 mRNA	affects^binding|decreases^expression	1	1
Copper	D003300	7440-50-8	OTUD1	220213	[NSC 689534 binds to Copper] which results in increased expression of OTUD1 mRNA	affects^binding|increases^expression	1	1
Copper	D003300	7440-50-8	OTULINL	54491	[NSC 689534 binds to Copper] which results in decreased expression of OTULINL mRNA	affects^binding|decreases^expression	1	1
Copper	D003300	7440-50-8	P2RX5	5026	[NSC 689534 binds to Copper] which results in decreased expression of P2RX5 mRNA	affects^binding|decreases^expression	1	1
Copper	D003300	7440-50-8	P2RY6	5031	Copper results in increased expression of P2RY6 mRNA	increases^expression	1	1
Copper	D003300	7440-50-8	P3H3	10536	[Disulfiram binds to Copper] which results in increased expression of P3H3 mRNA	affects^binding|increases^expression	1	1
Copper	D003300	7440-50-8	P3H4	10609	[Disulfiram binds to Copper] which results in increased expression of P3H4 mRNA	affects^binding|increases^expression	1	1
Copper	D003300	7440-50-8	PABPC1L	80336	[NSC 689534 binds to Copper] which results in increased expression of PABPC1L mRNA	affects^binding|increases^expression	1	1
Copper	D003300	7440-50-8	PACSIN3	29763	[NSC 689534 binds to Copper] which results in decreased expression of PACSIN3 mRNA	affects^binding|decreases^expression	1	1
Copper	D003300	7440-50-8	PAG1	55824	[NSC 689534 binds to Copper] which results in increased expression of PAG1 mRNA	affects^binding|increases^expression	1	1
Copper	D003300	7440-50-8	PAGR1	79447	[NSC 689534 binds to Copper] which results in decreased expression of PAGR1 mRNA	affects^binding|decreases^expression	1	1
Copper	D003300	7440-50-8	PAIP1	10605	[NSC 689534 binds to Copper] which results in decreased expression of PAIP1 mRNA	affects^binding|decreases^expression	1	1
Copper	D003300	7440-50-8	PAK1	5058	[NSC 689534 binds to Copper] which results in decreased expression of PAK1 mRNA	affects^binding|decreases^expression	1	1
Copper	D003300	7440-50-8	PAK2	5062	[Chelating Agents binds to Copper] which results in increased expression of PAK2 mRNA	affects^binding|increases^expression	1	1
Copper	D003300	7440-50-8	PALLD	23022	[NSC 689534 binds to Copper] which results in increased expression of PALLD mRNA	affects^binding|increases^expression	1	1
Copper	D003300	7440-50-8	PALMD	54873	[NSC 689534 binds to Copper] which results in decreased expression of PALMD mRNA	affects^binding|decreases^expression	1	1
Copper	D003300	7440-50-8	PANX2	56666	[NSC 689534 binds to Copper] which results in increased expression of PANX2 mRNA	affects^binding|increases^expression	1	1
Copper	D003300	7440-50-8	PAPPA2	60676	[NSC 689534 binds to Copper] which results in increased expression of PAPPA2 mRNA	affects^binding|increases^expression	1	1
Copper	D003300	7440-50-8	PAPSS2	9060	[NSC 689534 binds to Copper] which results in decreased expression of PAPSS2 mRNA	affects^binding|decreases^expression	1	1
Copper	D003300	7440-50-8	PARD6B	84612	[NSC 689534 binds to Copper] which results in increased expression of PARD6B mRNA	affects^binding|increases^expression	1	1
Copper	D003300	7440-50-8	PARK7	11315	[Copper co-treated with [arsenic trichloride results in increased abundance of Arsenic]] results in decreased expression of PARK7 mRNA	affects^cotreatment|decreases^expression|increases^abundance	1	1
Copper	D003300	7440-50-8	PARP1	142	[Chelating Agents binds to Copper] which results in decreased expression of PARP1 mRNA	affects^binding|decreases^expression	1	1
Copper	D003300	7440-50-8	PARP1	142	[NSC 689534 binds to Copper] which results in decreased expression of PARP1 mRNA	affects^binding|decreases^expression	1	1
Copper	D003300	7440-50-8	PARP2	10038	[Chelating Agents binds to Copper] which results in increased expression of PARP2 mRNA	affects^binding|increases^expression	1	1
Copper	D003300	7440-50-8	PARP3	10039	[Chelating Agents binds to Copper] which results in decreased expression of PARP3 mRNA	affects^binding|decreases^expression	1	1
Copper	D003300	7440-50-8	PARP4	143	[Chelating Agents binds to Copper] which results in increased expression of PARP4 mRNA	affects^binding|increases^expression	1	1
Copper	D003300	7440-50-8	PATZ1	23598	[NSC 689534 binds to Copper] which results in decreased expression of PATZ1 mRNA	affects^binding|decreases^expression	1	1
Copper	D003300	7440-50-8	PAXIP1	22976	[NSC 689534 binds to Copper] which results in decreased expression of PAXIP1 mRNA	affects^binding|decreases^expression	1	1
Copper	D003300	7440-50-8	PBK	55872	[NSC 689534 binds to Copper] which results in decreased expression of PBK mRNA	affects^binding|decreases^expression	1	1
Copper	D003300	7440-50-8	PBX1	5087	[NSC 689534 binds to Copper] which results in decreased expression of PBX1 mRNA	affects^binding|decreases^expression	1	1
Copper	D003300	7440-50-8	PCDH18	54510	[NSC 689534 binds to Copper] which results in decreased expression of PCDH18 mRNA	affects^binding|decreases^expression	1	1
Copper	D003300	7440-50-8	PCDH7	5099	[NSC 689534 binds to Copper] which results in increased expression of PCDH7 mRNA	affects^binding|increases^expression	1	1
Copper	D003300	7440-50-8	PCK2	5106	[Chelating Agents binds to Copper] which results in increased expression of PCK2 mRNA	affects^binding|increases^expression	1	1
Copper	D003300	7440-50-8	PCK2	5106	[Disulfiram binds to Copper] which results in increased expression of PCK2 mRNA	affects^binding|increases^expression	1	1
Copper	D003300	7440-50-8	PCK2	5106	[NSC 689534 binds to Copper] which results in increased expression of PCK2 mRNA	affects^binding|increases^expression	1	1
Copper	D003300	7440-50-8	PCLAF	9768	[NSC 689534 binds to Copper] which results in decreased expression of PCLAF mRNA	affects^binding|decreases^expression	1	1
Copper	D003300	7440-50-8	PCNA	5111	[Chelating Agents binds to Copper] which results in decreased expression of PCNA mRNA	affects^binding|decreases^expression	1	1
Copper	D003300	7440-50-8	PCNA	5111	[NSC 689534 binds to Copper] which results in decreased expression of PCNA mRNA	affects^binding|decreases^expression	1	1
Copper	D003300	7440-50-8	PCNX4	64430	[Disulfiram binds to Copper] which results in increased expression of PCNX4 mRNA	affects^binding|increases^expression	1	1
Copper	D003300	7440-50-8	PCSK9	255738	[NSC 689534 binds to Copper] which results in decreased expression of PCSK9 mRNA	affects^binding|decreases^expression	1	1
Copper	D003300	7440-50-8	PDE3B	5140	[NSC 689534 binds to Copper] which results in decreased expression of PDE3B mRNA	affects^binding|decreases^expression	1	1
Copper	D003300	7440-50-8	PDE5A	8654	[Disulfiram binds to Copper] which results in increased expression of PDE5A mRNA	affects^binding|increases^expression	1	1
Copper	D003300	7440-50-8	PDE5A	8654	[NSC 689534 binds to Copper] which results in increased expression of PDE5A mRNA	affects^binding|increases^expression	1	1
Copper	D003300	7440-50-8	PDE5A	8654	[Thiosemicarbazones binds to Copper] which results in increased expression of PDE5A protein	affects^binding|increases^expression	1	1
Copper	D003300	7440-50-8	PDGFA	5154	[Chelating Agents binds to Copper] which results in increased expression of PDGFA mRNA	affects^binding|increases^expression	1	1
Copper	D003300	7440-50-8	PDGFA	5154	[NSC 689534 binds to Copper] which results in increased expression of PDGFA mRNA	affects^binding|increases^expression	1	1
Copper	D003300	7440-50-8	PDGFB	5155	[Chelating Agents binds to Copper] which affects the expression of PDGFB mRNA	affects^binding|affects^expression	1	1
Copper	D003300	7440-50-8	PDGFC	56034	[Chelating Agents binds to Copper] which results in decreased expression of PDGFC mRNA	affects^binding|decreases^expression	1	1
Copper	D003300	7440-50-8	PDGFC	56034	[NSC 689534 binds to Copper] which results in increased expression of PDGFC mRNA	affects^binding|increases^expression	1	1
Copper	D003300	7440-50-8	PDGFD	80310	[Chelating Agents binds to Copper] which results in decreased expression of PDGFD mRNA	affects^binding|decreases^expression	1	1
Copper	D003300	7440-50-8	PDGFRA	5156	[NSC 689534 binds to Copper] which results in decreased expression of PDGFRA mRNA	affects^binding|decreases^expression	1	1
Copper	D003300	7440-50-8	PDGFRB	5159	[Chelating Agents binds to Copper] which results in decreased expression of PDGFRB mRNA	affects^binding|decreases^expression	1	1
Copper	D003300	7440-50-8	PDGFRB	5159	[Disulfiram binds to Copper] which results in increased expression of PDGFRB mRNA	affects^binding|increases^expression	1	1
Copper	D003300	7440-50-8	PDLIM5	10611	[Disulfiram binds to Copper] which results in increased expression of PDLIM5 mRNA	affects^binding|increases^expression	1	1
Copper	D003300	7440-50-8	PDP1	54704	[NSC 689534 binds to Copper] which results in increased expression of PDP1 mRNA	affects^binding|increases^expression	1	1
Copper	D003300	7440-50-8	PDPK1	5170	[Chelating Agents binds to Copper] which results in increased expression of PDPK1 mRNA	affects^binding|increases^expression	1	1
Copper	D003300	7440-50-8	PDPN	10630	[Disulfiram binds to Copper] which results in increased expression of and results in increased phosphorylation of and results in increased ubiquitination of PDPN protein	affects^binding|increases^expression|increases^phosphorylation|increases^ubiquitination	1	1
Copper	D003300	7440-50-8	PDRG1	81572	[Disulfiram binds to Copper] which results in decreased expression of PDRG1 mRNA	affects^binding|decreases^expression	1	1
Copper	D003300	7440-50-8	PDSS1	23590	[NSC 689534 binds to Copper] which results in decreased expression of PDSS1 mRNA	affects^binding|decreases^expression	1	1
Copper	D003300	7440-50-8	PEBP1	5037	[NSC 689534 binds to Copper] which results in decreased expression of PEBP1 mRNA	affects^binding|decreases^expression	1	1
Copper	D003300	7440-50-8	PECR	55825	[NSC 689534 binds to Copper] which results in increased expression of PECR mRNA	affects^binding|increases^expression	1	1
Copper	D003300	7440-50-8	PERP	64065	[Chelating Agents binds to Copper] which results in increased expression of PERP mRNA	affects^binding|increases^expression	1	1
Copper	D003300	7440-50-8	PFAS	5198	[NSC 689534 binds to Copper] which results in decreased expression of PFAS mRNA	affects^binding|decreases^expression	1	1
Copper	D003300	7440-50-8	PGF	5228	[Organoselenium Compounds binds to Copper] which results in increased expression of PGF mRNA	affects^binding|increases^expression	1	1
Copper	D003300	7440-50-8	PGM3	5238	[NSC 689534 binds to Copper] which results in increased expression of PGM3 mRNA	affects^binding|increases^expression	1	1
Copper	D003300	7440-50-8	PGP	283871	[NSC 689534 binds to Copper] which results in decreased expression of PGP mRNA	affects^binding|decreases^expression	1	1
Copper	D003300	7440-50-8	PHACTR3	116154	[NSC 689534 binds to Copper] which results in decreased expression of PHACTR3 mRNA	affects^binding|decreases^expression	1	1
Copper	D003300	7440-50-8	PHB1	5245	[NSC 689534 binds to Copper] which results in decreased expression of PHB1 mRNA	affects^binding|decreases^expression	1	1
Copper	D003300	7440-50-8	PHEX	5251	[NSC 689534 binds to Copper] which results in increased expression of PHEX mRNA	affects^binding|increases^expression	1	1
Copper	D003300	7440-50-8	PHF1	5252	[NSC 689534 binds to Copper] which results in increased expression of PHF1 mRNA	affects^binding|increases^expression	1	1
Copper	D003300	7440-50-8	PHF10	55274	[NSC 689534 binds to Copper] which results in decreased expression of PHF10 mRNA	affects^binding|decreases^expression	1	1
Copper	D003300	7440-50-8	PHF11	51131	[NSC 689534 binds to Copper] which results in increased expression of PHF11 mRNA	affects^binding|increases^expression	1	1
Copper	D003300	7440-50-8	PHF19	26147	[NSC 689534 binds to Copper] which results in decreased expression of PHF19 mRNA	affects^binding|decreases^expression	1	1
Copper	D003300	7440-50-8	PHGDH	26227	[Chelating Agents binds to Copper] which results in increased expression of PHGDH mRNA	affects^binding|increases^expression	2	1
Copper	D003300	7440-50-8	PHLDA2	7262	[Disulfiram binds to Copper] which results in decreased expression of PHLDA2 mRNA	affects^binding|decreases^expression	1	1
Copper	D003300	7440-50-8	PHLDB2	90102	[Disulfiram binds to Copper] which results in increased expression of PHLDB2 mRNA	affects^binding|increases^expression	1	1
Copper	D003300	7440-50-8	PHLPP1	23239	[Chelating Agents binds to Copper] which results in increased expression of PHLPP1 mRNA	affects^binding|increases^expression	1	1
Copper	D003300	7440-50-8	PHLPP2	23035	[Chelating Agents binds to Copper] which results in increased expression of PHLPP2 mRNA	affects^binding|increases^expression	1	1
Copper	D003300	7440-50-8	PI3	5266	[NSC 689534 binds to Copper] which results in increased expression of PI3 mRNA	affects^binding|increases^expression	1	1
Copper	D003300	7440-50-8	PIAS	778731	[Chelating Agents binds to Copper] which results in increased expression of PIAS mRNA	affects^binding|increases^expression	1	1
Copper	D003300	7440-50-8	PIDD1	55367	[Chelating Agents binds to Copper] which results in decreased expression of PIDD1 mRNA	affects^binding|decreases^expression	1	1
Copper	D003300	7440-50-8	PIDD1	55367	Copper results in decreased expression of PIDD1 mRNA	decreases^expression	1	1
Copper	D003300	7440-50-8	PIGA	5277	[NSC 689534 binds to Copper] which results in increased expression of PIGA mRNA	affects^binding|increases^expression	1	1
Copper	D003300	7440-50-8	PIGQ	9091	[Disulfiram binds to Copper] which results in increased expression of PIGQ mRNA	affects^binding|increases^expression	1	1
Copper	D003300	7440-50-8	PIGU	128869	[NSC 689534 binds to Copper] which results in decreased expression of PIGU mRNA	affects^binding|decreases^expression	1	1
Copper	D003300	7440-50-8	PIGX	54965	[NSC 689534 binds to Copper] which results in decreased expression of PIGX mRNA	affects^binding|decreases^expression	1	1
[truncated: 2,708 more rows]

## Sheet: CTD_Zinc
Chemical Name	Chemical ID	CAS RN	Gene Symbol	Gene ID	Interaction	Interaction Actions	Reference Count	Organism Count
Zinc	D015032	7440-66-6	AARS1	16	Zinc deficiency results in increased expression of AARS1 mRNA	increases^expression	1	1
Zinc	D015032	7440-66-6	AASDHPPT	60496	Zinc deficiency results in decreased expression of AASDHPPT mRNA	decreases^expression	1	1
Zinc	D015032	7440-66-6	AASS	10157	Zinc deficiency results in decreased expression of AASS mRNA	decreases^expression	1	1
Zinc	D015032	7440-66-6	ABCA1	19	Zinc deficiency results in increased expression of ABCA1 mRNA	increases^expression	1	1
Zinc	D015032	7440-66-6	ABCB9	23457	Zinc deficiency results in increased expression of ABCB9 mRNA	increases^expression	1	1
Zinc	D015032	7440-66-6	ABCF2	10061	Zinc deficiency results in increased expression of ABCF2 mRNA	increases^expression	1	1
Zinc	D015032	7440-66-6	ABCG1	9619	Zinc deficiency results in increased expression of ABCG1 mRNA	increases^expression	1	1
Zinc	D015032	7440-66-6	ABCG5	64240	Zinc deficiency results in decreased expression of ABCG5 mRNA	decreases^expression	1	1
Zinc	D015032	7440-66-6	ABHD2	11057	[PCI 5002 co-treated with Zinc] results in increased expression of ABHD2 mRNA	affects^cotreatment|increases^expression	1	1
Zinc	D015032	7440-66-6	ABL1	25	Zinc affects the expression of ABL1 protein	affects^expression	1	1
Zinc	D015032	7440-66-6	ABTB2	25841	[PCI 5002 co-treated with Zinc] results in increased expression of ABTB2 mRNA	affects^cotreatment|increases^expression	1	1
Zinc	D015032	7440-66-6	ACADL	33	Zinc inhibits the reaction [N,N,N',N'-tetrakis(2-pyridylmethyl)ethylenediamine results in decreased expression of ACADL protein]	decreases^expression|decreases^reaction	1	1
Zinc	D015032	7440-66-6	ACADS	35	Zinc results in increased expression of ACADS mRNA	increases^expression	1	1
Zinc	D015032	7440-66-6	ACADSB	36	Zinc deficiency results in increased expression of ACADSB mRNA	increases^expression	1	1
Zinc	D015032	7440-66-6	ACKR3	57007	Zinc deficiency results in decreased expression of ACKR3 mRNA	decreases^expression	1	1
Zinc	D015032	7440-66-6	ACVR2A	92	[PCI 5002 co-treated with Zinc] results in increased expression of ACVR2A mRNA	affects^cotreatment|increases^expression	1	1
Zinc	D015032	7440-66-6	ADAM12	8038	[Zinc co-treated with Tetradecanoylphorbol Acetate] affects the expression of ADAM12 mRNA	affects^cotreatment|affects^expression	1	1
Zinc	D015032	7440-66-6	ADAM19	8728	Zinc deficiency results in increased expression of ADAM19 mRNA	increases^expression	1	1
Zinc	D015032	7440-66-6	ADAM2	2515	Zinc results in decreased expression of ADAM2 mRNA	decreases^expression	1	1
Zinc	D015032	7440-66-6	ADAM3A	1587	Zinc deficiency results in decreased expression of ADAM3A mRNA	decreases^expression	1	1
Zinc	D015032	7440-66-6	ADAM8	101	[Zinc co-treated with Tetradecanoylphorbol Acetate] affects the expression of ADAM8 mRNA	affects^cotreatment|affects^expression	1	1
Zinc	D015032	7440-66-6	ADGRE3	84658	[PCI 5002 co-treated with Zinc] results in increased expression of ADGRE3 mRNA	affects^cotreatment|increases^expression	1	1
Zinc	D015032	7440-66-6	ADGRL4	64123	Zinc deficiency results in decreased expression of ADGRL4 mRNA	decreases^expression	1	1
Zinc	D015032	7440-66-6	ADH6	130	Zinc deficiency results in increased expression of ADH6 mRNA	increases^expression	1	1
Zinc	D015032	7440-66-6	ADIPOR2	79602	[PCI 5002 co-treated with Zinc] results in increased expression of ADIPOR2 mRNA	affects^cotreatment|increases^expression	1	1
Zinc	D015032	7440-66-6	ADM	133	[PCI 5002 co-treated with Zinc] results in increased expression of ADM mRNA	affects^cotreatment|increases^expression	1	1
Zinc	D015032	7440-66-6	ADNP2	22850	[PCI 5002 co-treated with Zinc] results in increased expression of ADNP2 mRNA	affects^cotreatment|increases^expression	1	1
Zinc	D015032	7440-66-6	ADRA1A	148	Zinc deficiency results in increased expression of ADRA1A mRNA	increases^expression	1	1
Zinc	D015032	7440-66-6	AEN	64782	[PCI 5002 co-treated with Zinc] results in increased expression of AEN mRNA	affects^cotreatment|increases^expression	1	1
Zinc	D015032	7440-66-6	AFDN-DT	653483	Zinc deficiency results in decreased expression of AFDN-DT mRNA	decreases^expression	1	1
Zinc	D015032	7440-66-6	AFF4	27125	[PCI 5002 co-treated with Zinc] results in increased expression of AFF4 mRNA	affects^cotreatment|increases^expression	1	1
Zinc	D015032	7440-66-6	AGO2	27161	[PCI 5002 co-treated with Zinc] results in increased expression of AGO2 mRNA	affects^cotreatment|increases^expression	1	1
Zinc	D015032	7440-66-6	AGXT	189	Zinc deficiency results in decreased expression of AGXT mRNA	decreases^expression	1	1
Zinc	D015032	7440-66-6	AHSA1	10598	[PCI 5002 co-treated with Zinc] results in increased expression of AHSA1 mRNA	affects^cotreatment|increases^expression	1	1
Zinc	D015032	7440-66-6	AHSA2P	130872	[PCI 5002 co-treated with Zinc] results in increased expression of AHSA2P mRNA	affects^cotreatment|increases^expression	1	1
Zinc	D015032	7440-66-6	AK3	50808	Zinc results in decreased expression of AK3 protein	decreases^expression	1	1
Zinc	D015032	7440-66-6	AKAP17A	8227	[PCI 5002 co-treated with Zinc] results in increased expression of AKAP17A mRNA	affects^cotreatment|increases^expression	1	1
Zinc	D015032	7440-66-6	AKIRIN1	79647	[PCI 5002 co-treated with Zinc] results in increased expression of AKIRIN1 mRNA	affects^cotreatment|increases^expression	1	1
Zinc	D015032	7440-66-6	AKR1C1	1645	[PCI 5002 co-treated with Zinc] results in decreased expression of AKR1C1 mRNA	affects^cotreatment|decreases^expression	1	1
Zinc	D015032	7440-66-6	AKR1C3	8644	Zinc deficiency results in decreased expression of AKR1C3 mRNA	decreases^expression	1	1
Zinc	D015032	7440-66-6	AKT1	207	AKT1 protein inhibits the reaction [Zinc results in increased expression of PTGS2 mRNA]	decreases^reaction|increases^expression	1	1
Zinc	D015032	7440-66-6	AKT1	207	Zinc results in increased expression of AKT1 mRNA	increases^expression	1	1
Zinc	D015032	7440-66-6	ALDH3B1	221	Zinc deficiency results in increased expression of ALDH3B1 mRNA	increases^expression	1	1
Zinc	D015032	7440-66-6	ALDH6A1	4329	Zinc deficiency results in increased expression of ALDH6A1 mRNA	increases^expression	1	1
Zinc	D015032	7440-66-6	ALOX5	240	Zinc deficiency results in increased expression of ALOX5 mRNA	increases^expression	1	1
Zinc	D015032	7440-66-6	AMBN	258	Zinc deficiency results in decreased expression of AMBN mRNA	decreases^expression	1	1
Zinc	D015032	7440-66-6	AMMECR1L	83607	[PCI 5002 co-treated with Zinc] results in increased expression of AMMECR1L mRNA	affects^cotreatment|increases^expression	1	1
Zinc	D015032	7440-66-6	ANKRD11	29123	[PCI 5002 co-treated with Zinc] results in increased expression of ANKRD11 mRNA	affects^cotreatment|increases^expression	1	1
Zinc	D015032	7440-66-6	ANKRD12	23253	[PCI 5002 co-treated with Zinc] results in increased expression of ANKRD12 mRNA	affects^cotreatment|increases^expression	1	1
Zinc	D015032	7440-66-6	ANKRD37	353322	[PCI 5002 co-treated with Zinc] results in increased expression of ANKRD37 mRNA	affects^cotreatment|increases^expression	1	1
Zinc	D015032	7440-66-6	ANKRD46	157567	Zinc deficiency results in decreased expression of ANKRD46 mRNA	decreases^expression	1	1
Zinc	D015032	7440-66-6	ANXA1	301	Zinc affects the expression of ANXA1 mRNA	affects^expression	1	1
Zinc	D015032	7440-66-6	ANXA10	11199	[Zinc co-treated with Tetradecanoylphorbol Acetate] affects the expression of ANXA10 mRNA	affects^cotreatment|affects^expression	1	1
Zinc	D015032	7440-66-6	ANXA10	11199	Zinc deficiency results in increased expression of ANXA10 mRNA	increases^expression	1	1
Zinc	D015032	7440-66-6	ANXA3	306	Zinc affects the expression of ANXA3 mRNA	affects^expression	1	1
Zinc	D015032	7440-66-6	ANXA3	306	[Zinc co-treated with Tetradecanoylphorbol Acetate] affects the expression of ANXA3 mRNA	affects^cotreatment|affects^expression	1	1
Zinc	D015032	7440-66-6	AOC2	314	[PCI 5002 co-treated with Zinc] results in increased expression of AOC2 mRNA	affects^cotreatment|increases^expression	1	1
Zinc	D015032	7440-66-6	AP1G1	164	[PCI 5002 co-treated with Zinc] results in increased expression of AP1G1 mRNA	affects^cotreatment|increases^expression	1	1
Zinc	D015032	7440-66-6	AP4B1	10717	[PCI 5002 co-treated with Zinc] results in increased expression of AP4B1 mRNA	affects^cotreatment|increases^expression	1	1
Zinc	D015032	7440-66-6	AP5Z1	9907	[PCI 5002 co-treated with Zinc] results in increased expression of AP5Z1 mRNA	affects^cotreatment|increases^expression	1	1
Zinc	D015032	7440-66-6	APC	324	Zinc deficiency results in decreased expression of APC mRNA	decreases^expression	1	1
Zinc	D015032	7440-66-6	APOA1	335	Zinc deficiency results in decreased expression of APOA1 mRNA	decreases^expression	1	1
Zinc	D015032	7440-66-6	APOA1	335	Zinc results in decreased expression of APOA1 protein	decreases^expression	1	1
Zinc	D015032	7440-66-6	APOA1	335	Zinc results in increased expression of APOA1 mRNA	increases^expression	1	1
Zinc	D015032	7440-66-6	APOB	338	Zinc inhibits the reaction [N,N,N',N'-tetrakis(2-pyridylmethyl)ethylenediamine results in decreased expression of APOB protein]	decreases^expression|decreases^reaction	1	1
Zinc	D015032	7440-66-6	APOBEC3B	9582	Zinc deficiency results in increased expression of APOBEC3B mRNA	increases^expression	1	1
Zinc	D015032	7440-66-6	AQP12B	653437	Zinc deficiency results in decreased expression of AQP12B mRNA	decreases^expression	1	1
Zinc	D015032	7440-66-6	ARAP2	116984	[PCI 5002 co-treated with Zinc] results in increased expression of ARAP2 mRNA	affects^cotreatment|increases^expression	1	1
Zinc	D015032	7440-66-6	ARC	23237	[PCI 5002 co-treated with Zinc] results in increased expression of ARC mRNA	affects^cotreatment|increases^expression	1	1
Zinc	D015032	7440-66-6	AREG	374	[PCI 5002 co-treated with Zinc] results in increased expression of AREG mRNA	affects^cotreatment|increases^expression	1	1
Zinc	D015032	7440-66-6	ARFGEF2	10564	[PCI 5002 co-treated with Zinc] results in increased expression of ARFGEF2 mRNA	affects^cotreatment|increases^expression	1	1
Zinc	D015032	7440-66-6	ARHGAP27	201176	[PCI 5002 co-treated with Zinc] results in increased expression of ARHGAP27 mRNA	affects^cotreatment|increases^expression	1	1
Zinc	D015032	7440-66-6	ARHGEF7	8874	[PCI 5002 co-treated with Zinc] results in increased expression of ARHGEF7 mRNA	affects^cotreatment|increases^expression	1	1
Zinc	D015032	7440-66-6	ARHGEF9	23229	[Zinc co-treated with Tetradecanoylphorbol Acetate] affects the expression of ARHGEF9 mRNA	affects^cotreatment|affects^expression	1	1
Zinc	D015032	7440-66-6	ARID1A	8289	Zinc deficiency results in increased expression of ARID1A mRNA	increases^expression	1	1
Zinc	D015032	7440-66-6	ARID3A	1820	Zinc deficiency results in increased expression of ARID3A mRNA	increases^expression	1	1
Zinc	D015032	7440-66-6	ARID4B	51742	[PCI 5002 co-treated with Zinc] results in increased expression of ARID4B mRNA	affects^cotreatment|increases^expression	1	1
Zinc	D015032	7440-66-6	ARIH1	25820	[PCI 5002 co-treated with Zinc] results in increased expression of ARIH1 mRNA	affects^cotreatment|increases^expression	1	1
Zinc	D015032	7440-66-6	ARK2N	147339	[PCI 5002 co-treated with Zinc] results in increased expression of ARK2N mRNA	affects^cotreatment|increases^expression	1	1
Zinc	D015032	7440-66-6	ARL14	80117	[PCI 5002 co-treated with Zinc] results in increased expression of ARL14 mRNA	affects^cotreatment|increases^expression	1	1
Zinc	D015032	7440-66-6	ARL14EP	120534	Zinc deficiency results in decreased expression of ARL14EP mRNA	decreases^expression	1	1
Zinc	D015032	7440-66-6	ARL4C	10123	[Zinc co-treated with Tetradecanoylphorbol Acetate] affects the expression of ARL4C mRNA	affects^cotreatment|affects^expression	1	1
Zinc	D015032	7440-66-6	ARL5B	221079	[PCI 5002 co-treated with Zinc] results in increased expression of ARL5B mRNA	affects^cotreatment|increases^expression	1	1
Zinc	D015032	7440-66-6	ARL6IP5	10550	Zinc deficiency results in decreased expression of ARL6IP5 mRNA	decreases^expression	1	1
Zinc	D015032	7440-66-6	ARNT	405	[Zinc results in increased expression of HIF1A mRNA alternative form] which results in decreased localization of ARNT protein	decreases^localization|increases^expression	1	1
Zinc	D015032	7440-66-6	ARPC5L	81873	[PCI 5002 co-treated with Zinc] results in increased expression of ARPC5L mRNA	affects^cotreatment|increases^expression	1	1
Zinc	D015032	7440-66-6	ARPP19	10776	[PCI 5002 co-treated with Zinc] results in increased expression of ARPP19 mRNA	affects^cotreatment|increases^expression	1	1
Zinc	D015032	7440-66-6	ARRDC2	27106	[PCI 5002 co-treated with Zinc] results in increased expression of ARRDC2 mRNA	affects^cotreatment|increases^expression	1	1
Zinc	D015032	7440-66-6	ASAP1	50807	[PCI 5002 co-treated with Zinc] results in increased expression of ASAP1 mRNA	affects^cotreatment|increases^expression	1	1
Zinc	D015032	7440-66-6	ASAP1-IT1	29065	Zinc deficiency results in increased expression of ASAP1-IT1 mRNA	increases^expression	1	1
Zinc	D015032	7440-66-6	ASAP3	55616	Zinc deficiency results in increased expression of ASAP3 mRNA	increases^expression	1	1
Zinc	D015032	7440-66-6	ASNS	440	[PCI 5002 co-treated with Zinc] results in increased expression of ASNS mRNA	affects^cotreatment|increases^expression	1	1
Zinc	D015032	7440-66-6	ASS1	445	[Zinc co-treated with Tetradecanoylphorbol Acetate] affects the expression of ASS1 mRNA	affects^cotreatment|affects^expression	1	1
Zinc	D015032	7440-66-6	ATF3	467	[PCI 5002 co-treated with Zinc] results in increased expression of ATF3 mRNA	affects^cotreatment|increases^expression	1	1
Zinc	D015032	7440-66-6	ATF4	468	[PCI 5002 co-treated with Zinc] results in increased expression of ATF4 mRNA	affects^cotreatment|increases^expression	1	1
Zinc	D015032	7440-66-6	ATF5	22809	Zinc affects the expression of ATF5 mRNA	affects^expression	1	1
Zinc	D015032	7440-66-6	ATF5	22809	[Zinc co-treated with Tetradecanoylphorbol Acetate] affects the expression of ATF5 mRNA	affects^cotreatment|affects^expression	1	1
Zinc	D015032	7440-66-6	ATF7IP	55729	[PCI 5002 co-treated with Zinc] results in increased expression of ATF7IP mRNA	affects^cotreatment|increases^expression	1	1
Zinc	D015032	7440-66-6	ATG101	60673	[PCI 5002 co-treated with Zinc] results in increased expression of ATG101 mRNA	affects^cotreatment|increases^expression	1	1
Zinc	D015032	7440-66-6	ATG12	9140	[PCI 5002 co-treated with Zinc] results in increased expression of ATG12 mRNA	affects^cotreatment|increases^expression	1	1
Zinc	D015032	7440-66-6	ATG5	9474	[PCI 5002 co-treated with Zinc] results in increased expression of ATG5 mRNA	affects^cotreatment|increases^expression	1	1
Zinc	D015032	7440-66-6	ATM	472	Zinc results in decreased expression of ATM mRNA	decreases^expression	1	1
Zinc	D015032	7440-66-6	ATP1A3	478	Zinc deficiency results in decreased expression of ATP1A3 mRNA	decreases^expression	1	1
Zinc	D015032	7440-66-6	ATP6V1C1	528	[PCI 5002 co-treated with Zinc] results in increased expression of ATP6V1C1 mRNA	affects^cotreatment|increases^expression	1	1
Zinc	D015032	7440-66-6	AURKA	6790	Zinc deficiency results in increased expression of AURKA mRNA	increases^expression	1	1
Zinc	D015032	7440-66-6	AURKB	9212	Zinc deficiency results in increased expression of AURKB mRNA	increases^expression	1	1
Zinc	D015032	7440-66-6	AVL9	23080	[PCI 5002 co-treated with Zinc] results in increased expression of AVL9 mRNA	affects^cotreatment|increases^expression	1	1
Zinc	D015032	7440-66-6	AVPI1	60370	[PCI 5002 co-treated with Zinc] results in increased expression of AVPI1 mRNA	affects^cotreatment|increases^expression	1	1
Zinc	D015032	7440-66-6	AZIN1	51582	[PCI 5002 co-treated with Zinc] results in increased expression of AZIN1 mRNA	affects^cotreatment|increases^expression	1	1
Zinc	D015032	7440-66-6	B3GAT1	27087	Zinc deficiency results in increased expression of B3GAT1 mRNA	increases^expression	1	1
Zinc	D015032	7440-66-6	B3GNT2	10678	[PCI 5002 co-treated with Zinc] results in increased expression of B3GNT2 mRNA	affects^cotreatment|increases^expression	1	1
Zinc	D015032	7440-66-6	B3GNT5	84002	[PCI 5002 co-treated with Zinc] results in increased expression of B3GNT5 mRNA	affects^cotreatment|increases^expression	1	1
Zinc	D015032	7440-66-6	BAG1	573	Zinc results in decreased expression of BAG1 mRNA	decreases^expression	1	1
Zinc	D015032	7440-66-6	BAG2	9532	[PCI 5002 co-treated with Zinc] results in increased expression of BAG2 mRNA	affects^cotreatment|increases^expression	1	1
Zinc	D015032	7440-66-6	BAG3	9531	[PCI 5002 co-treated with Zinc] results in increased expression of BAG3 mRNA	affects^cotreatment|increases^expression	1	1
Zinc	D015032	7440-66-6	BAG3	9531	Zinc results in increased expression of BAG3 mRNA	increases^expression	1	1
Zinc	D015032	7440-66-6	BAG5	9529	Zinc deficiency results in increased expression of BAG5 mRNA	increases^expression	1	1
Zinc	D015032	7440-66-6	BAIAP2	10458	[PCI 5002 co-treated with Zinc] results in increased expression of BAIAP2 mRNA	affects^cotreatment|increases^expression	1	1
Zinc	D015032	7440-66-6	BANP	54971	[PCI 5002 co-treated with Zinc] results in increased expression of BANP mRNA	affects^cotreatment|increases^expression	1	1
Zinc	D015032	7440-66-6	BAX	581	[Lead co-treated with Cadmium co-treated with Mercury co-treated with Copper co-treated with Zinc co-treated with Manganese co-treated with Chromium co-treated with Nickel] results in increased expression of BAX protein	affects^cotreatment|increases^expression	1	1
Zinc	D015032	7440-66-6	BAX	581	Luteolin affects the reaction [[Lead co-treated with Cadmium co-treated with Mercury co-treated with Copper co-treated with Zinc co-treated with Manganese co-treated with Chromium co-treated with Nickel] results in increased expression of BAX protein]	affects^cotreatment|affects^reaction|increases^expression	1	1
Zinc	D015032	7440-66-6	BAX	581	Zinc inhibits the reaction [N,N,N',N'-tetrakis(2-pyridylmethyl)ethylenediamine inhibits the reaction [SLC39A6 mutant form inhibits the reaction [trichostatin A results in increased expression of BAX protein]]]	decreases^reaction|increases^expression	1	1
Zinc	D015032	7440-66-6	BAX	581	Zinc results in increased expression of BAX mRNA	increases^expression	1	1
Zinc	D015032	7440-66-6	BAX	581	Zinc results in increased expression of BAX protein	increases^expression	1	1
Zinc	D015032	7440-66-6	BBS10	79738	Zinc deficiency results in decreased expression of BBS10 mRNA	decreases^expression	1	1
Zinc	D015032	7440-66-6	BCAS2	10286	[PCI 5002 co-treated with Zinc] results in increased expression of BCAS2 mRNA	affects^cotreatment|increases^expression	1	1
Zinc	D015032	7440-66-6	BCL10	8915	[PCI 5002 co-treated with Zinc] results in increased expression of BCL10 mRNA	affects^cotreatment|increases^expression	1	1
Zinc	D015032	7440-66-6	BCL2	596	Acetylcysteine inhibits the reaction [Zinc deficiency results in decreased expression of BCL2 protein]	decreases^expression|decreases^reaction	1	1
Zinc	D015032	7440-66-6	BCL2	596	Thioctic Acid inhibits the reaction [Zinc deficiency results in decreased expression of BCL2 protein]	decreases^expression|decreases^reaction	1	1
Zinc	D015032	7440-66-6	BCL2	596	Zinc affects the expression of BCL2 mRNA	affects^expression	2	1
Zinc	D015032	7440-66-6	BCL2	596	[Zinc co-treated with Tetradecanoylphorbol Acetate] affects the expression of BCL2 mRNA	affects^cotreatment|affects^expression	1	1
Zinc	D015032	7440-66-6	BCL2	596	Zinc deficiency results in decreased expression of BCL2 protein	decreases^expression	1	1
Zinc	D015032	7440-66-6	BCL2	596	Zinc inhibits the reaction [N,N,N',N'-tetrakis(2-pyridylmethyl)ethylenediamine inhibits the reaction [SLC39A6 mutant form inhibits the reaction [trichostatin A results in decreased expression of BCL2 protein]]]	decreases^expression|decreases^reaction	1	1
Zinc	D015032	7440-66-6	BCL2	596	Zinc results in decreased expression of BCL2 protein	decreases^expression	1	1
Zinc	D015032	7440-66-6	BCL2	596	[Zinc results in increased localization of [IKBKB protein binds to NFKBIA protein]] which results in increased expression of BCL2 protein	affects^binding|increases^expression|increases^localization	1	1
Zinc	D015032	7440-66-6	BCL2A1	597	[Zinc co-treated with Tetradecanoylphorbol Acetate] affects the expression of BCL2A1 mRNA	affects^cotreatment|affects^expression	1	1
Zinc	D015032	7440-66-6	BCL2L1	598	Zinc inhibits the reaction [N,N,N',N'-tetrakis(2-pyridylmethyl)ethylenediamine inhibits the reaction [SLC39A6 mutant form inhibits the reaction [trichostatin A results in decreased expression of BCL2L1 protein]]]	decreases^expression|decreases^reaction	1	1
Zinc	D015032	7440-66-6	BCL2L1	598	Zinc results in decreased expression of BCL2L1 protein	decreases^expression	1	1
Zinc	D015032	7440-66-6	BCL2L11	10018	Zinc results in increased expression of BCL2L11 mRNA	increases^expression	1	1
Zinc	D015032	7440-66-6	BCL2L13	23786	Zinc deficiency results in decreased expression of BCL2L13 mRNA	decreases^expression	1	1
Zinc	D015032	7440-66-6	BCL2L15	440603	[PCI 5002 co-treated with Zinc] results in increased expression of BCL2L15 mRNA	affects^cotreatment|increases^expression	1	1
Zinc	D015032	7440-66-6	BCL3	602	[PCI 5002 co-treated with Zinc] results in increased expression of BCL3 mRNA	affects^cotreatment|increases^expression	1	1
Zinc	D015032	7440-66-6	BCL7A	605	Zinc deficiency results in decreased expression of BCL7A mRNA	decreases^expression	1	1
Zinc	D015032	7440-66-6	BCR	613	[PCI 5002 co-treated with Zinc] results in increased expression of BCR mRNA	affects^cotreatment|increases^expression	1	1
Zinc	D015032	7440-66-6	BEX2	84707	[PCI 5002 co-treated with Zinc] results in increased expression of BEX2 mRNA	affects^cotreatment|increases^expression	1	1
Zinc	D015032	7440-66-6	BICD1	636	[PCI 5002 co-treated with Zinc] results in increased expression of BICD1 mRNA	affects^cotreatment|increases^expression	1	1
Zinc	D015032	7440-66-6	BIK	638	Zinc deficiency results in increased expression of BIK mRNA	increases^expression	1	1
Zinc	D015032	7440-66-6	BIRC3	330	Zinc results in decreased expression of BIRC3 protein	decreases^expression	1	1
Zinc	D015032	7440-66-6	BIRC5	332	Zinc deficiency results in increased expression of BIRC5 mRNA	increases^expression	1	1
Zinc	D015032	7440-66-6	BLK	640	Zinc results in increased expression of BLK mRNA	increases^expression	1	1
Zinc	D015032	7440-66-6	BMAL1	406	[PCI 5002 co-treated with Zinc] results in increased expression of BMAL1 mRNA	affects^cotreatment|increases^expression	1	1
Zinc	D015032	7440-66-6	BMI1	648	Zinc deficiency results in decreased expression of BMI1 mRNA	decreases^expression	1	1
Zinc	D015032	7440-66-6	BMP8B	656	Zinc deficiency results in increased expression of BMP8B mRNA	increases^expression	1	1
Zinc	D015032	7440-66-6	BNIP2	663	[PCI 5002 co-treated with Zinc] results in increased expression of BNIP2 mRNA	affects^cotreatment|increases^expression	1	1
Zinc	D015032	7440-66-6	BRAF	673	[PCI 5002 co-treated with Zinc] results in increased expression of BRAF mRNA	affects^cotreatment|increases^expression	1	1
Zinc	D015032	7440-66-6	BRAP	8315	[PCI 5002 co-treated with Zinc] results in increased expression of BRAP mRNA	affects^cotreatment|increases^expression	1	1
Zinc	D015032	7440-66-6	BRCA2	675	Zinc deficiency results in decreased expression of BRCA2 mRNA	decreases^expression	1	1
Zinc	D015032	7440-66-6	BRD8	10902	Zinc deficiency results in decreased expression of BRD8 mRNA	decreases^expression	1	1
Zinc	D015032	7440-66-6	BRK1	55845	Zinc deficiency results in decreased expression of BRK1 mRNA	decreases^expression	1	1
Zinc	D015032	7440-66-6	BTAF1	9044	[PCI 5002 co-treated with Zinc] results in increased expression of BTAF1 mRNA	affects^cotreatment|increases^expression	1	1
Zinc	D015032	7440-66-6	BTBD2	55643	Zinc affects the expression of BTBD2 mRNA	affects^expression	1	1
Zinc	D015032	7440-66-6	BTG2	7832	[PCI 5002 co-treated with Zinc] results in increased expression of BTG2 mRNA	affects^cotreatment|increases^expression	1	1
Zinc	D015032	7440-66-6	BUB1	699	Zinc deficiency results in increased expression of BUB1 mRNA	increases^expression	1	1
Zinc	D015032	7440-66-6	BUB1	699	Zinc results in increased expression of BUB1 mRNA	increases^expression	1	1
Zinc	D015032	7440-66-6	C11ORF96	387763	[PCI 5002 co-treated with Zinc] results in increased expression of C11ORF96 mRNA	affects^cotreatment|increases^expression	1	1
Zinc	D015032	7440-66-6	C15ORF39	56905	[PCI 5002 co-treated with Zinc] results in increased expression of C15ORF39 mRNA	affects^cotreatment|increases^expression	1	1
Zinc	D015032	7440-66-6	C17ORF67	339210	[PCI 5002 co-treated with Zinc] results in increased expression of C17ORF67 mRNA	affects^cotreatment|increases^expression	1	1
Zinc	D015032	7440-66-6	C1ORF52	148423	[PCI 5002 co-treated with Zinc] results in increased expression of C1ORF52 mRNA	affects^cotreatment|increases^expression	1	1
Zinc	D015032	7440-66-6	C1ORF52	148423	Zinc deficiency results in decreased expression of C1ORF52 mRNA	decreases^expression	1	1
Zinc	D015032	7440-66-6	C1QB	713	Zinc deficiency results in increased expression of C1QB mRNA	increases^expression	1	1
Zinc	D015032	7440-66-6	C21ORF91	54149	[PCI 5002 co-treated with Zinc] results in increased expression of C21ORF91 mRNA	affects^cotreatment|increases^expression	1	1
Zinc	D015032	7440-66-6	C2ORF42	54980	[PCI 5002 co-treated with Zinc] results in increased expression of C2ORF42 mRNA	affects^cotreatment|increases^expression	1	1
Zinc	D015032	7440-66-6	C5AR1	728	[PCI 5002 co-treated with Zinc] results in increased expression of C5AR1 mRNA	affects^cotreatment|increases^expression	1	1
[truncated: 1,700 more rows]

## Sheet: CTD_Magnesium
Chemical Name	Chemical ID	CAS RN	Gene Symbol	Gene ID	Interaction	Interaction Actions	Reference Count	Organism Count
[truncated: 23 more rows]

[truncated: 2 more sheets: CTD_Calcium, CTD_Microplastics]
