# Supplementary material for: Micro- and Nanoplastics Act as Metal Carriers with the Potential to Alter Human Gene Expression Patterns—The Inferences from Bioinformatic Online Tools
Source: Biomolecules. 2025 Oct 6;15(10):1418. doi: 10.3390/biom15101418 (PMC12564244; doi:10.3390/biom15101418)
Supplement: Supplementary file 1 [file biomolecules-15-01418-s001.zip › Supplementary File_S2.xlsx]

## Sheet: Gene List Fig_2A
The gene sets common to
[Iron] and [Copper] and [Zinc]:	[Iron] and [Copper]:	[Iron] and [Zinc]:	[Copper] and [Zinc]:
BAX	ADGRG1	BCL3	AARS1
BCL10	ALDOC	EMP1	ABCA1
BCL2	APP	IP6K2	ABCF2
BCL2L1	BAD	ITGAM	ABCG1
CCL2	CALR	ITGB2	ABL1
CCNA2	CASP3	NFIB	ACKR3
CD14	CCL5	RNASE4	ADM
CD58	CCNG2	SLC2A5	AFF4
CXCL8	CCPG1	TES	AGXT
DDIT3	CD70		AHSA1
FTL	CDKN2D		AKR1C1
GCLC	CLEC2B		AKR1C3
GCLM	CYBRD1		AKT1
HIF1A	E2F8		ANKRD12
HMOX1	EGFR		ANKRD37
HSPA1L	EPAS1		ANXA3
HSPH1	FAM20C		AOC2
ICAM1	FLOT1		AP5Z1
IGFBP3	FTH1		APC
IL6	GLI3		ARC
JUN	HSPA9		ARL5B
MAP1LC3B	IRF8		ASNS
MIR196B	KIT		ATF3
MT2A	KLHDC7B		ATF4
MYC	LOX		ATF5
NDRG1	MMP1		ATG101
NFIL3	NFE2L2		ATM
NQO1	NLRC4		ATP6V1C1
PPARG	PARP1		AURKA
PTGS2	PFKFB4		AURKB
PTX3	PIM1		B3GNT5
RELB	POGLUT2		BAG1
RGS2	PTHLH		BAG3
SERPINB8	RPL37		BCL2A1
SIRT1	SELE		BEX2
SLC11A2	SESN3		BIRC3
SORT1	SLPI		BIRC5
SQSTM1	SOD2		BMAL1
TNF	SULF2		BRAF
TNFRSF10B	TGFBR1		BUB1
VCAM1	TNFSF10		C11ORF96
	TSHZ3		C15ORF39
	WIPI1		C21ORF91
			C2ORF42
			CA2
			CACYBP
			CALD1
			CASP9
			CAT
			CCL26
			CCN2
			CCNA1
			CCNB1
			CCNB2
			CCND1
			CCNE1
			CD9
			CDC20
			CDC25A
			CDC45
			CDH1
			CDK5R1
			CDKN1A
			CDKN1C
			CDKN2C
			CEBPG
			CENPM
			CFAP53
			CFB
			CHAC1
			CHD2
			CHMP1B
			CHORDC1
			CKAP4
			CKS2
			CLN8
			CLU
			COCH
			COL1A2
			COL3A1
			COL6A2
			COQ10B
			CREB1
			CREBRF
			CREM
			CRIPT
			CRISPLD2
			CRP
			CRYZ
			CSF3
			CSRNP1
			CSRP2
			CTSL
			CXCL3
			CXCR4
			CYLD
			CYP2R1
			DDB2
			DDX10
			DEDD2
			DHDH
			DHRS2
			DLGAP5
			DNAJA1
			DNAJA4
			DNAJB1
			DNAJB4
			DNAJB6
			DNAJB9
			DUSP1
			DUSP10
			DUSP16
			DUSP2
			DUSP5
			DUSP8
			EFNA4
			EFNB2
			EGLN1
			EGR1
			EGR2
			EIF1
			EIF2AK3
			EIF5
			ELL2
			EP300
			EPG5
			ETS1
			FAM120C
			FAM83D
			FBXO30
			FBXW10
			FEM1C
			FERMT2
			FGF2
			FLCN
			FN1
			FNIP1
			FOS
			FOSB
			FOSL1
			GABARAPL1
			GADD45A
			GADD45B
			GAST
			GCC1
			GCNA
			GEM
			GFPT1
			GNG2
			GRHL1
			H2AC6
			H2AX
			H2BC8
			H4C8
			HBEGF
			HERPUD1
			HJURP
			HRK
			HSP90AA1
			HSP90B1
			HSPA1A
			HSPA1B
			HSPA4
			HSPA5
			HSPA6
			HSPB1
			HSPB8
			HSPD1
			HYOU1
			ID2
			IER3
			IER5
			IFNAR1
			IFNAR2
			IFRD1
			IGF1R
			IGFBP7
			IKBKB
			IL11
			IL1A
			IL1B
			IL1RAP
			IL6R
			INPP4B
			INSIG1
			IRS1
			IRS2
			ITGA1
			ITGA2
			ITGA3
			ITGAV
			ITGB1
			ITGB6
			ITGB8
			JAK3
			JDP2
			JMY
			JUNB
			JUND
			KCNG3
			KDM7A
			KIF20A
			KIF2C
			KITLG
			KLF10
			KLHL24
			LAMA5
			LAMB1
			LATS2
			LDLR
			LINC00304
			LTBP2
			LY96
			MAD2L1BP
			MAFB
			MAFF
			MAFG
			MAGOHB
			MAP2K3
			MAP3K14
			MAP4
			MAPK12
			MARCKS
			MCL1
			MCM2
			MCM4
			MDM2
			MIA2
			MIR200B
			MIR200C
			MIR205
			MIR22HG
			MLLT11
			MRAS
			MRE11
			MRPL18
			MT1A
			MT1B
			MT1E
			MT1F
			MT1G
			MT1H
			MT1HL1
			MT1L
			MT1M
			MT1X
			MT3
			MTF1
			MTHFD2
			MXD1
			MYLIP
			N4BP2L2
			NCAPG
			NCOA3
			NEK2
			NEK6
			NF1
			NFE2L3
			NFKB1
			NFKB2
			NFKBIA
			NKX3-1
			NLRP1
			NOL3
			NPC1
			NR4A1
			NRARP
			NT5DC2
			NUSAP1
			NXF1
			OSER1
			OSGIN1
			OTUD1
			P2RY6
			PDRG1
			PGF
			PHGDH
			PHLDA2
			PIK3R3
			PIK3R5
			PIMREG
			PLAU
			PLPBP
			PMAIP1
			PNLDC1
			PNPLA8
			PPIA
			PPM1A
			PPM1D
			PPP1R15A
			PPP1R18
			PPP2CB
			PPP3R1
			PRKAB2
			PRKCA
			PRL
			PTEN
			PTGER2
			PTPRH
			PTTG1
			RAD54L
			RALGDS
			RAPGEF2
			RARA
			RASD1
			RB1
			RELA
			RGCC
			RGS11
			RGS12
			RGS16
			RHEB
			RHOB
			RHOF
			RND1
			RND3
			RPL38
			RPS13
			RPS19
			RSRP1
			RYBP
			S100P
			SCARA3
			SCFD2
			SERPINB2
			SERPINE1
			SERPINH1
			SERTAD1
			SESN2
			SFN
			SHANK2
			SHMT1
			SIK1
			SKIL
			SLC1A4
			SLC25A37
			SLC27A5
			SLC29A2
			SLC2A3
			SLC30A1
			SLC33A1
			SLC3A2
			SLC7A11
			SLU7
			SMARCA4
			SMOX
			SNAI1
			SNIP1
			SORL1
			SOS1
			SOX8
			SPIRE1
			SPSB1
			SPTY2D1
			SRC
			STAT1
			STAT2
			STC2
			STX3
			SYNE1
			TAB3
			TAF7
			TCF3
			TCF4
			TCP1
			TFPI2
			TGFB2
			TGIF1
			THAP1
			TICAM2
			TK1
			TMEM106B
			TMEM117
			TMEM35B
			TMEM50B
			TNC
			TNFAIP3
			TNFRSF10A
			TNFRSF10D
			TNFRSF1A
			TNFSF9
			TOP1
			TOP2A
			TP53
			TP73
			TPX2
			TRA2B
			TRAF2
			TRAF6
			TRIB3
			TSC2
			TSC22D3
			TSHZ1
			TSPYL2
			TUBB3
			TYMS
			TYR
			TYRP1
			UBC
			UBE2C
			UHRF1
			UQCC4
			USPL1
			VASH2
			VEGFA
			VPS37B
			WDR20
			WDR26
			WEE1
			WSB1
			XAF1
			XIAP
			YPEL5
			YWHAE
			ZBTB1
			ZBTB20
			ZBTB43
			ZFAND2A
			ZFP36
			ZKSCAN5
			ZNF408
			ZNF473
			ZNF622
			ZSCAN26
			ZSWIM6
			AASDHPPT
			ALDH3B1
			ANXA10
			AREG
			ARHGAP27
			ARRDC2
			ASS1
			B3GNT2
			BTBD2
			BTG2
			CAVIN1
			CCL20
			CD55
			CDCA4
			CIITA
			CLCF1
			CLPTM1L
			COL8A1
			CPS1
			CSNK1G1
			CXADR
			CXCL5
			EHBP1L1
			EHD1
			ELF3
			ERCC1
			FBXO32
			FKBP4
			FMO5
			FOSL2
			GABRE
			GATAD2A
			GFPT2
			GM2A
			GPAT3
			HDAC5
			HMGCS1
			HSD17B7
			ID3
			IDI1
			IER2
			IFNG
			IL24
			INHBA
			IRAK2
			KDM2A
			KLF4
			KLF6
			KLHL21
			LIF
			MSLN
			MUC1
			NARF
			NOP14-AS1
			NRP2
			PACC1
			PGD
			PHLDA1
			PIM3
			PLAUR
			PMEPA1
			RARRES1
			RGS20
			RIPK4
			RRBP1
			SAMSN1
			SDC4
			SDF2L1
			SERPINE2
			SGMS1
			SH3TC1
			SLC20A1
			SLC38A10
			SMAD6
			SNAI2
			SOWAHC
			SPP1
			SPRY4
			TACC2
			TGFB1
			TIPARP
			TNFRSF12A
			TSPAN13
			TUT7
			ZNF746
			ZYX
			BRCA2
			CCT6A
			CLK1
			E2F6
			FOXF2
			GABPA
			GDF15
			HBP1
			HRH1
			HSF2
			KLHL18
			KLHL42
			MAFK
			MYH9
			NFATC1
			NR4A3
			P4HB
			PDIA4
			PHC3
			PMS1
			RBBP6
			RIOK3
			RLIM
			SBNO1
			SCML1
			SLC25A44
			UBA1
			YBX1
			ZNF256
			ZNF257
			ZNF266
			ZNF274
			ZNF331
			ZNF394
			ZNF550

## Sheet: Gene List Fig_3A
The gene sets common to
[Iron] and [Copper] and [Zinc] and [Microplastics]:	[Copper] and [Zinc] and [Microplastics]:	[Iron] and [Copper] and [Microplastics]:	[Copper] and [Microplastics]:	[Zinc] and [Microplastics]:
BAX	CAT	CASP3	ACTA2	IL10
BCL2	CDH1	FTH1	GSDMD	IL4
CXCL8	CDKN1A	SOD2	NCOA4	KL
FTL	FN1		SOD1
HMOX1	H2AX		VIM
IL6	IL1A		WNT10B
PTGS2	IL1B		WNT11
TNF	TGFB1		WNT5A
			WNT7A
			WNT7B
			WNT9A
			CTNNB1
			ACSL4

## Sheet: Gene List Fig_4A
The gene sets common to
[Fe & Cu & Zn] and [Microplastics]:
BAX
BCL2
CASP3
CXCL8
FTH1
FTL
HMOX1
IL6
PTGS2
SOD2
TNF
ACTA2
CAT
CDH1
CDKN1A
FN1
GSDMD
H2AX
IL1A
IL1B
NCOA4
SOD1
VIM
WNT10B
WNT11
WNT5A
WNT7A
WNT7B
WNT9A
CTNNB1
TGFB1
ACSL4
IL10
IL4
KL
